# Supplementary material for: Investigating causal relationships between exposome and human longevity: a Mendelian randomization analysis
Source: BMC Med. 2021 Jul 20;19:150. doi: 10.1186/s12916-021-02030-4 (PMC8290559; doi:10.1186/s12916-021-02030-4)
Supplement: Supplementary file 1 — Additional file 1: Table S1. Details of the instruments used as proxy risk factors for longevity. Table S2. Description of independent exposure GWAS used in validation. Table S3. Estimates of inverse variance weighted method for significant associations between genetically predicted exposures and longevity. Table S4. Sensitivity analysis results for the metabolites identified in secondary analysis. Table S5. Pleiotropy and heterogeneity analyses for the association between exposures and Alzheimer's disease in secondary analysis. Table S6. The Mendelian randomization association of individual SNPs of screening traits in primary analysis. Table S7. Mendelian randomization results of validation using independent exposure GWAS. Table S8. Mendelian randomization results of validation using dataset of 90th percentile longevity. Table S9. Mendelian randomization results of validation using dataset of 99th percentile longevity. Table S10. List of exposures in the present study. Table S11. Exposures identified significantly and suggestively associated with 90th percentile longevity in primary analyses. Table S12. Exposures identified significantly and suggestively associated with 99th percentile longevity in secondary analyses. [file 12916_2021_2030_MOESM1_ESM.xlsx]

## Sheet: T S1
Table S1. Details of the instruments used as proxy risk factors for longevity.
Exposure ID in UK Biobank	Exposures	Variable types	Sample size	Cases	# SNPsa	# SNPsb	R2	F	Powera	Powerb
	Disease
I48	Atrial fibrillation and flutter	Categorical	361194	6356	25	25	0.00488617	70.9357	0.421425	0.1959
I9_CORATHER	Coronary atherosclerosis	Categorical	361194	14334	26	26	0.00520291	62.9643	0.443522	0.205781
CARDIAC_ARRHYTM	Cardiac arrhytmias, COPD co-morbidities	Categorical	361194	8801	20	20	0.00380134	68.9091	0.342344	0.161932
I9_IHD	Ischaemic heart disease	Categorical	361194	20857	30	30	0.00600916	66.1633	0.497502	0.230838
20002_1074	Angina (self-reported)	Binary	361141	11370	13	13	0.00182137	43.9295	0.18825	0.0991924
6150_2	Angina (diagnosed)	Binary	360420	11372	14	14	0.00186917	42.1822	0.192057	0.100734
20002_1065	Hypertension (self-reported)	Binary	361141	93560	166	166	0.0274876	55.4471	0.986741	0.744605
6150_4	Hypertension (diagnosed)	Binary	360420	97139	175	175	0.0292691	55.6991	0.990659	0.770683
IX_CIRCULATORY	Diseases of the circulatory system	Categorical	361194	60504	9	9	0.00141526	46.5354	0.155809	0.0859668
20002_1473	High cholesterol (self-reported)	Binary	361141	43957	58	58	0.016351	92.3399	0.896663	0.523476
20002_1220	Diabetes (self-reported)	Binary	361141	14114	43	42	0.00774266	65.5272	0.601682	0.27733
2443	Diabetes (diagnosed)	Binary	360192	17275	55	53	0.0102751	65.5937	0.724	0.346819
C_PROSTATE	Malignant neoplasm of prostate	Categorical	361194	6321	24	24	0.00511947	66.3745	0.437748	0.20318
I9_VTE	Venous thromboembolism	Categorical	361194	4620	10	9	0.00428752	155.525	0.378396	0.172646
I9_PHLETHROMBDVTLOW	DVT of lower extremities	Categorical	361194	2116	7	7	0.00262217	135.654	0.251622	0.124763
I9_DVTANDPULM	DVT of lower extremities and pulmonary embolism	Categorical	361194	4319	11	10	0.00408609	134.716	0.363572	0.16704
6150_100	No vascular/heart problems	Binary	360420	253565	170	170	0.0276155	53.2831	0.987068	0.746555
	Physical measures
4080_irnt	Systolic blood pressure	Continuous	340159	-	203	202	0.0327347	52.2926	0.995338	0.813982
4079_irnt	Diastolic blood pressure	Continuous	340162	-	178	177	0.0282606	50.9644	0.988603	0.751141
23120_irnt	Arm fat mass (right)	Continuous	354736	-	283	281	0.0467914	56.4877	0.99976	0.925826
23123_irnt	Arm fat percentage (left)	Continuous	354707	-	267	266	0.0419903	52.1275	0.999324	0.897549
23119_irnt	Arm fat percentage (right)	Continuous	354760	-	265	265	0.0415156	52.9427	0.999251	0.895609
23112_irnt	Leg fat mass (right)	Continuous	354807	-	287	286	0.0465592	56.5727	0.999748	0.925243
23116_irnt	Leg fat mass (left)	Continuous	354788	-	287	286	0.0465762	56.0414	0.999749	0.925299
23111_irnt	Leg fat percentage (right)	Continuous	354811	-	267	267	0.0394235	50.5212	0.998833	0.879966
23115_irnt	Leg fat percentage (left)	Continuous	354791	-	270	270	0.0400118	51.8442	0.99897	0.884566
23128_irnt	Trunk fat mass	Continuous	354597	-	298	296	0.0489141	55.7186	0.999849	0.936182
23100_irnt	Whole body fat mass	Continuous	354244	-	300	298	0.0486657	56.0522	0.999841	0.935228
48_irnt	Waist circumference	Continuous	360564	-	252	250	0.0384588	53.7714	0.998571	0.86936
23104_irnt	Body mass index: by impedance measurement	Continuous	354831	-	260	260	0.0460015	49.6896	0.999715	0.923104
21001_irnt	Body mass index: by height and weight measurement	Continuous	359983	-	260	260	0.0461339	49.9821	0.999723	0.923804
	Family History
20107_10	Father with AD/dementia	Binary	312666	15022	3	3	0.0032151	335.272	0.297741	0.143495
20110_10	Mather with AD/dementia	Binary	331041	28507	5	5	0.00339763	187.441	0.311747	0.149243
20107_1	Father with heart disease	Binary	318570	104110	19	18	0.0031728	49.6243	0.294481	0.138159
20111_1	Siblings with heart disease	Binary	280784	28696	3	3	0.00078258	72.8239	0.104754	0.0644697
20111_8	Siblings with high blood pressure	Binary	281619	58495	15	14	0.0024043	42.0165	0.23448	0.112769
20111_100	Siblings with none of group 1 disease*	Binary	281979	190969	5	5	0.000676259	31.4614	0.0960211	0.0606434
	Medication
20003_1140868226	Aspirin	Binary	361141	48081	6	6	0.00107967	43.3694	0.128852	0.0747651
20003_1141146234	Atorvastatin	Binary	361141	10805	18	18	0.00387952	70.3213	0.348202	0.164386
20003_1140879802	Amlodipine	Binary	361141	14588	18	18	0.00232149	44.2257	0.227942	0.115213
20003_1140884600	Metformin	Binary	361141	8968	31	30	0.00516933	56.86	0.441203	0.198123
20003_1140861958	Simvastatin	Binary	361141	40921	33	33	0.00560502	58.1545	0.470862	0.218296
20003_1141194794	Bendroflumethiazide	Binary	361141	20196	32	32	0.00387021	41.2643	0.347506	0.164094
6153_2	Blood pressure medication (Females)	Binary	193148	33519	76	75	0.0208721	51.4451	0.953633	0.618979
6177_2	Blood pressure medication (Males)	Binary	165340	40987	56	56	0.0181281	53.5361	0.924124	0.565825
6153_1	Cholesterol lowering medication (Females)	Binary	193148	24247	28	28	0.0105571	68.6839	0.735518	0.367769
6177_1	Cholesterol lowering medication (Males)	Binary	165340	38057	38	38	0.0187254	73.3559	0.931734	0.579453
6153_100	None of medication taken (Females)	Binary	193148	133338	28	28	0.00605308	37.9376	0.500345	0.232199
6177_100	None of medication taken (Males)	Binary	165340	110372	49	49	0.0157794	49.0726	0.886079	0.509286
	Early life factors
1697	Comparative height size at age 10	Ordinal	355331	-	225	224	0.0755997	70.2809	1	0.990844
	Education
6138_1	College or University degree	Binary	357549	115981	189	189	0.0242815	43.1685	0.975425	0.69154
	Lifestyle
2139_irnt	Age first had sexual intercourse	Continuous	317694	-	136	136	0.0189665	41.763	0.9346	0.584865
	Diet
6144_4	Never eat sugar or foods/drinks containing sugar	Binary	359777	67292	14	14	0.00131711	29.6544	0.147943	0.0827237
F indicates the strength of the instrument used for each exposures (a strong instrument is sometimes defined as an F-statistic >10)
# SNPs represents the number of SNPs used within the instrument for each exposure after clumping, harmonization and extraction of data from the GWAS of longevity (# SNPsa for 90th survival percentile outcome and # SNPsb for 99th survival percentile outcome).
Power a represents the power to detect an odds ratio of 1.33 or 0.75 for an association of the exposure with 90th survival percentile outcome at a significance level of 0.05; Power b represents the power to detect an odds ratio of 1.33 or 0.75 for an association of the exposure with 99th survival percentile outcome at a significance level of 0.05.

## Sheet: T S2
Table S2. Description of independent exposure GWAS used in the validation analyses
Exposures	PubmedID	Year	Author	Sample size	Cases	Controls	Consortium	Population	Overlap with UK Biobank
Atrial fibrillation	28416818	2017	Christophersen IE	118755	15979	102776	AFGen	100% European	None
Myocardial infarction	26343387	2015	Nikpay M	166459	40149	126310	CARDIoGRAMplusC4D	Mixed†	None
Coronary artery disease	26343387	2015	Nikpay M	187599	61289	126310		77% European
Total cholesterol	24097068	2013	Willer CJ	188577	-	-	GLGC	100% European	None
HDL-C	24097068	2013	Willer CJ	188577	-	-		100% European
LDL-C	24097068	2013	Willer CJ	188577	-	-		100% European
Triglycerides	24097068	2013	Willer CJ	188577	-	-		100% European
Hypertension	27618447	2016	Surendran P	183273	92652	90621	ExomeBP, GoT2D and CHD Exome+	86% European	None
Systolic blood pressure	27618447	2016	Surendran P	192763	-	-		86% European
Diastolic blood pressure	27618447	2016	Surendran P	192763	-	-		86% European
Type 1 diabetes	19430480	2009	Barrett JC	16559	7514	9045	T1DGC, GoKinD/NIMH,WTCCC	100% European	None
Type 2 diabetes	22885922	2012	Morris AP	69033	12171	56862	DIAGRAM	100% European	None
Venous thromboembolism	25772935	2015	Germain M	60139	7507	52632	INVENT	100% European	None
Alzheimer's disease	24162737	2013	Lambert JC	54162	17008	37154	IGAP	100% European	None
Educational attainment	27225129	2016	Okbay A	280007	-	-	SSGAC	100% European	None
Body mass index	25673413	2015	Locke AE	322154	-	-	GIANT	100% European	None
Waist circumference	25673413	2015	Locke AE	143480	-	-		100% European	None
Body fat mass	28552196	2017	Tachmazidou I	11802	-	-	GIANT	100% European	None
Trunk fat mass	28552196	2017	Tachmazidou I	12838	-	-		100% European	None
Prostate cancer	29892016	2018	Schumacher FR	140254	79148	61106	PRACTICAL and GAME-ON/ELLIPSE	100% European	None
AFGen: Atrial Fibrillation Genetics consortium; GLGC,Global Lipids Genetics Consortium; WTCCC: Wellcome Trust Case Control Consortium; GoKinD: the Genetics of Kidneys in Diabetes; NIMH: the National Institute of Mental Health; DIAGRAM: DIAbetes Genetics Replication and Meta-analysis Consortium; INVENT: Type 1 Diabetes Genetics Consortium the International Network against Thrombosis; ELLIPSE: Eluc…
†Information on the ancestry proportions for the whole sample were not reported or not possible to calculate in the CARDIoGRAMplusC4D consortium.

## Sheet: T S3
Table S3. Mendelian randomization estimates for association between genetically predicted exposome components and longevity
Exposome components	90th percentile cases versus controls					99th percentile cases versus controls
	# SNPs	OR (95% CI)	IVW P90	FDR P90		# SNPs	OR (95% CI)	IVW P99	FDR P99
Disease
Atrial fibrillation and flutter	25	0.91 (0.87, 0.96)	0.000206889	0.0042899		25	0.93 (0.85, 1.01)	0.0729856	0.557039
Coronary atherosclerosis	26	0.77 (0.7, 0.84)	4.17e-08	2.44987e-06		26	0.69 (0.6, 0.79)	2.01e-07	1.48293e-05
Cardiac arrhytmias, COPD co-morbidities	20	0.86 (0.81, 0.92)	1.92e-05	0.00054144		20	0.89 (0.8, 1)	0.0459431	0.423697
Ischaemic heart disease	30	0.66 (0.51, 0.87)	0.00286669	0.0388658		30	0.59 (0.41, 0.84)	0.00335051	0.0695231
Angina (self-reported)	13	0.72 (0.64, 0.82)	2.32e-07	1.0904e-05		13	0.64 (0.53, 0.78)	1.32e-05	0.000674215
Angina (diagnosed)	14	0.73 (0.65, 0.83)	5.43e-07	2.39259e-05		14	0.66 (0.54, 0.8)	2.13e-05	0.00101023
Hypertension (self-reported)	166	0.68 (0.62, 0.74)	9.35e-17	1.64794e-14		166	0.59 (0.51, 0.68)	1.34e-13	2.2244e-11
Hypertension (diagnosed)	175	0.7 (0.64, 0.77)	4.51e-14	6.3591e-12		175	0.61 (0.53, 0.69)	5.75e-14	1.909e-11
Diseases of the circulatory system	9	0.43 (0.32, 0.59)	1.03e-07	5.18679e-06		9	0.44 (0.23, 0.82)	0.00999485	0.154339
High cholesterol (self-reported)	58	0.81 (0.72, 0.91)	0.000267723	0.00524291		58	0.78 (0.67, 0.91)	0.0015014	0.0369234
Diabetes (self-reported)	43	0.85 (0.8, 0.91)	2.15e-06	8.42083e-05		42	0.83 (0.75, 0.92)	0.000250536	0.00875557
Diabetes (diagnosed)	55	0.86 (0.81, 0.92)	6.43e-06	0.000215864		53	0.83 (0.75, 0.92)	0.000375624	0.0124707
Malignant neoplasm of prostate	24	0.91 (0.86, 0.97)	0.00156069	0.0234103		24	0.89 (0.82, 0.97)	0.00632642	0.120021
Venous thromboembolism	10	0.92 (0.87, 0.97)	0.00283468	0.0391853		9	0.92 (0.84, 1.02)	0.121973	0.698189
DVT of lower extremities	7	0.94 (0.91, 0.98)	0.00329039	0.0429578		7	0.96 (0.88, 1.04)	0.353314	0.859344
DVT of lower extremities and pulmonary embolism	11	0.92 (0.88, 0.97)	0.00178921	0.0257428		10	0.93 (0.84, 1.02)	0.114103	0.688769
No vascular/heart problems	170	1.55 (1.41, 1.71)	1.86e-19	4.371e-17		170	1.72 (1.49, 1.99)	1.1e-13	2.43467e-11
Physical measures
Systolic blood pressure	203	0.55 (0.44, 0.68)	3.9e-08	2.49955e-06		202	0.48 (0.36, 0.66)	4.74e-06	0.000314736
Diastolic blood pressure	178	0.56 (0.46, 0.69)	3.41e-08	2.40405e-06		177	0.55 (0.41, 0.74)	8.88e-05	0.00327573
Arm fat mass (right)	283	0.76 (0.66, 0.88)	0.00012593	0.00286389		281	0.8 (0.65, 0.99)	0.041008	0.394627
Arm fat percentage (left)	267	0.67 (0.54, 0.82)	0.000100969	0.00237277		266	0.75 (0.55, 1.02)	0.0655923	0.531138
Arm fat percentage (right)	265	0.65 (0.53, 0.8)	2.96e-05	0.000772889		265	0.65 (0.47, 0.89)	0.00696464	0.121698
Leg fat mass (right)	287	0.67 (0.57, 0.8)	3.93e-06	0.000138533		286	0.69 (0.53, 0.9)	0.00654619	0.117477
Leg fat mass (left)	287	0.66 (0.55, 0.78)	2.61e-06	9.68447e-05		286	0.65 (0.49, 0.86)	0.00253632	0.058073
Leg fat percentage (right)	267	0.58 (0.42, 0.82)	0.00171123	0.0251338		267	0.65 (0.4, 1.06)	0.0835446	0.583932
Leg fat percentage (left)	270	0.61 (0.44, 0.85)	0.00318228	0.0423304		270	0.63 (0.39, 1)	0.0521057	0.455239
Trunk fat mass	298	0.77 (0.67, 0.89)	0.00022829	0.00459841		296	0.86 (0.7, 1.06)	0.158167	0.76659
Whole body fat mass	300	0.71 (0.62, 0.81)	7.1e-07	2.94441e-05		298	0.73 (0.59, 0.89)	0.00253664	0.0561444
Waist circumference	252	0.73 (0.61, 0.88)	0.0012434	0.020386		250	0.71 (0.53, 0.95)	0.0227803	0.275021
Body mass index: by impedance measurement	260	0.73 (0.62, 0.86)	0.000136111	0.0029987		260	0.75 (0.59, 0.97)	0.0287395	0.302905
Body mass index: by height and weight measurement	260	0.76 (0.65, 0.89)	0.000829294	0.0139203		260	0.8 (0.62, 1.02)	0.0766201	0.565286
Family History
Father with AD/dementia	3	0.38 (0.34, 0.43)	6.03e-61	4.25115e-58		3	0.3 (0.24, 0.36)	1.94e-36	1.28816e-33
Mather with AD/dementia	5	0.46 (0.39, 0.54)	4.89e-23	1.72372e-20		5	0.33 (0.24, 0.44)	6.18e-13	8.20704e-11
Father with heart disease	19	0.48 (0.33, 0.69)	8.37e-05	0.00203478		18	0.4 (0.26, 0.6)	1.13e-05	0.000625267
Siblings with heart disease	3	0.39 (0.26, 0.6)	1.67e-05	0.000490563		3	0.28 (0.15, 0.51)	3.22e-05	0.00125769
Siblings with high blood pressure	15	0.57 (0.4, 0.81)	0.00140309	0.0224813		14	0.58 (0.36, 0.93)	0.0237757	0.281912
Siblings with none of group 1 disease*	5	3.27 (1.71, 6.24)	0.000342962	0.0061997		5	3.94 (1.61, 9.66)	0.0027578	0.0590703
Medication
Aspirin	6	0.35 (0.25, 0.49)	7.4e-10	6.52125e-08		6	0.22 (0.12, 0.37)	3.31e-08	3.66307e-06
Atorvastatin	18	0.64 (0.49, 0.85)	0.0015235	0.0233492		18	0.56 (0.39, 0.79)	0.00099412	0.0264038
Amlodipine	18	0.71 (0.61, 0.82)	6.87e-06	0.000220152		18	0.68 (0.54, 0.85)	0.000880121	0.02435
Metformin	31	0.89 (0.84, 0.95)	0.00032026	0.00594167		30	0.85 (0.77, 0.93)	0.000773308	0.0244513
Simvastatin	33	0.65 (0.53, 0.8)	4.73e-05	0.00119095		33	0.62 (0.46, 0.82)	0.00111182	0.0283943
Bendroflumethiazide	32	0.7 (0.62, 0.79)	1.27e-09	9.94833e-08		32	0.65 (0.54, 0.8)	2.34e-05	0.00103584
Blood pressure medication (Females)	76	0.72 (0.66, 0.79)	2.8e-13	3.29e-11		75	0.68 (0.59, 0.78)	3.82e-08	3.62354e-06
Blood pressure medication (Males)	56	0.69 (0.62, 0.77)	2.54e-11	2.55814e-09		56	0.63 (0.54, 0.75)	6.81e-08	5.6523e-06
Cholesterol lowering medication (Females)	28	0.74 (0.64, 0.87)	0.00020028	0.00427871		28	0.7 (0.57, 0.86)	0.000828105	0.023907
Cholesterol lowering medication (Males)	38	0.74 (0.64, 0.85)	2.49e-05	0.000675173		38	0.7 (0.57, 0.86)	0.000805282	0.0243049
None of medication taken (Females)	28	1.52 (1.21, 1.9)	0.00027235	0.00518937		28	1.84 (1.38, 2.44)	2.52e-05	0.0010458
None of medication taken (Males)	49	1.53 (1.31, 1.78)	4.34e-08	2.35362e-06		49	1.64 (1.33, 2.03)	4.94e-06	0.000298196
Early life factors
Comparative height size at age 10	225	0.77 (0.65, 0.92)	0.00349146	0.0447542		224	0.66 (0.49, 0.88)	0.00448791	0.0876462
Education
College or University degree	189	1.17 (1.06, 1.29)	0.00235203	0.0331636		189	1.09 (0.92, 1.3)	0.298651	0.826269
Lifestyle
Age first had sexual intercourse	136	1.64 (1.32, 2.05)	1.18e-05	0.000361696		136	1.38 (0.97, 1.96)	0.0730763	0.551394
Diet
Never eat sugar or foods/drinks containing sugar	14	0.59 (0.44, 0.8)	0.00054132	0.00930806		14	0.55 (0.33, 0.93)	0.0261614	0.294427
The odds ratios present here were calculated by the IVW method.

## Sheet: T S4
Table S4. Sensitivity analysis results for the metabolites identified in secondary analysis
Exposome components	N SNPs	MR-Egger			Weighted median			MR-PRESSO
		OR (95% CI)	P-value		OR (95% CI)	P-value		OR (95% CI)	P-value
Disease
Atrial fibrillation and flutter	25	1.01 (0.84, 1.21)	0.904551		0.97 (0.86, 1.09)	0.560961		0.93 (0.06, 15.26)	0.0855996
Coronary atherosclerosis	26	0.55 (0.38, 0.81)	0.00218614		0.64 (0.53, 0.77)	3.75e-06		0.69 (0.29, 1.65)	2.23e-05
Cardiac arrhytmias, COPD co-morbidities	20	1.07 (0.84, 1.37)	0.577447		0.94 (0.8, 1.11)	0.487568		0.89 (0.08, 10.64)	0.0604797
Ischaemic heart disease	30	0.44 (0.18, 1.06)	0.0683962		0.58 (0.47, 0.73)	2.34e-06		0.59 (0.05, 6.38)	0.00648549
Angina (self-reported)	13	0.54 (0.29, 1.01)	0.0546555		0.6 (0.46, 0.79)	0.000243505		0.64 (0.11, 3.67)	0.000520652
Angina (diagnosed)	14	0.52 (0.27, 0.97)	0.0413915		0.56 (0.42, 0.74)	3.58e-05		0.66 (0.14, 3.13)	0.000329168
Hypertension (self-reported)	166	0.74 (0.48, 1.13)	0.160931		0.57 (0.47, 0.68)	4.78e-09		0.59 (0.53, 0.66)	6.49e-12
Hypertension (diagnosed)	175	0.7 (0.46, 1.06)	0.0889832		0.63 (0.52, 0.75)	7.8e-07		0.61 (0.55, 0.67)	2.9e-12
Diseases of the circulatory system	9	0.16 (0.03, 0.9)	0.037317		0.34 (0.17, 0.67)	0.00206877		0.44 (0.05, 3.6)	0.0328195
High cholesterol (self-reported)	58	0.65 (0.47, 0.9)	0.00852435		0.81 (0.66, 1)	0.0498022		0.78 (0.49, 1.25)	0.00242147
Diabetes (self-reported)	42	1 (0.77, 1.28)	0.970624		0.91 (0.78, 1.06)	0.216358		0.83 (0.41, 1.68)	0.000405317
Diabetes (diagnosed)	53	1.03 (0.81, 1.32)	0.805204		0.9 (0.78, 1.05)	0.200068		0.83 (0.43, 1.61)	0.000810905
Malignant neoplasm of prostate	24	1.05 (0.83, 1.33)	0.685031		0.88 (0.78, 1)	0.0545769		0.89 (0.14, 5.75)	0.0103305
Venous thromboembolism	9	1.05 (0.93, 1.18)	0.45718		0.98 (0.89, 1.08)	0.721833		0.92 (0, 262.93)	0.160558
DVT of lower extremities	7	1.04 (0.95, 1.15)	0.368396		1 (0.92, 1.07)	0.918068		0.96 (0, 1.46E+07)	0.389128
DVT of lower extremities and pulmonary embolism	10	1.04 (0.92, 1.18)	0.503502		0.98 (0.89, 1.08)	0.726229		0.93 (0, 220.46)	0.148561
No vascular/heart problems	170	1.52 (0.97, 2.37)	0.0670213		1.77 (1.45, 2.16)	1.86e-08		1.72 (1.56, 1.9)	5.19e-12
Physical measures
Systolic blood pressure	202	0.56 (0.21, 1.51)	0.252556		0.49 (0.32, 0.75)	0.00117586		0.48 (0.36, 0.66)	8.29e-06
Diastolic blood pressure	177	0.9 (0.31, 2.62)	0.841496		0.51 (0.34, 0.76)	0.00113663		0.55 (0.41, 0.74)	0.000127015
Arm fat mass (right)	281	0.52 (0.28, 0.97)	0.0393948		0.59 (0.42, 0.83)	0.00241426		0.8 (0.65, 0.99)	0.0419438
Arm fat percentage (left)	266	0.48 (0.18, 1.27)	0.141461		0.58 (0.36, 0.93)	0.0241525		0.75 (0.55, 1.02)	0.06671
Arm fat percentage (right)	265	0.53 (0.19, 1.47)	0.226652		0.52 (0.32, 0.86)	0.0100743		0.65 (0.47, 0.89)	0.00741377
Leg fat mass (right)	286	0.38 (0.16, 0.86)	0.0212248		0.56 (0.37, 0.86)	0.00762912		0.69 (0.53, 0.9)	0.00694782
Leg fat mass (left)	286	0.41 (0.17, 0.97)	0.0424649		0.48 (0.32, 0.74)	0.000771047		0.65 (0.49, 0.86)	0.00276587
Leg fat percentage (right)	267	0.26 (0.04, 1.54)	0.138508		0.56 (0.32, 0.96)	0.03658		0.65 (0.4, 1.06)	0.0847043
Leg fat percentage (left)	270	0.35 (0.06, 2.07)	0.247409		0.46 (0.26, 0.8)	0.00641744		0.63 (0.39, 1)	0.0531494
Trunk fat mass	296	0.61 (0.33, 1.14)	0.124581		0.71 (0.52, 0.99)	0.0416858		0.86 (0.7, 1.06)	0.159221
Whole body fat mass	298	0.58 (0.31, 1.1)	0.0992902		0.59 (0.43, 0.82)	0.00178357		0.73 (0.59, 0.89)	0.00275673
Waist circumference	250	0.56 (0.23, 1.4)	0.217595		0.48 (0.31, 0.74)	0.000924913		0.71 (0.53, 0.95)	0.0236291
Body mass index: by impedance measurement	260	0.47 (0.22, 0.98)	0.0440119		0.5 (0.35, 0.72)	0.000176655		0.75 (0.59, 0.97)	0.0296341
Body mass index: by height and weight measurement	260	0.46 (0.22, 0.95)	0.0360447		0.53 (0.36, 0.77)	0.000918624		0.8 (0.62, 1.02)	0.0777963
Family History
Father with AD/dementia	3	0.28 (0.07, 1.13)	0.0733667		0.29 (0.24, 0.36)	3.36e-31		-	-
Mather with AD/dementia	5	0.25 (0.1, 0.61)	0.00230081		0.31 (0.25, 0.38)	8.96e-26		0.33 (0.09, 1.14)	0.00197583
Father with heart disease	18	0.26 (0.08, 0.82)	0.0213719		0.35 (0.2, 0.63)	0.000442695		0.4 (0.25, 0.62)	0.000137478
Siblings with heart disease	3	0.32 (0.02, 4.7)	0.408416		0.28 (0.14, 0.57)	0.000450487		-	-
Siblings with high blood pressure	14	0.64 (0.05, 7.83)	0.728889		0.52 (0.29, 0.94)	0.0307224		0.58 (0.14, 2.36)	0.0415747
Siblings with none of group 1 disease*	5	65.45 (0.05, 8.70E+04)	0.254497		4.69 (1.52, 14.48)	0.0071738		3.94 (0.53, 29.14)	0.0401982
Medication
Aspirin	6	0.12 (0.01, 1.34)	0.0847535		0.22 (0.1, 0.46)	6.66e-05		0.22 (0.06, 0.83)	0.00164996
Atorvastatin	18	0.43 (0.17, 1.14)	0.0893557		0.74 (0.6, 0.9)	0.00331317		0.56 (0.01, 37.16)	0.00430205
Amlodipine	18	0.52 (0.18, 1.46)	0.211084		0.61 (0.46, 0.81)	0.000728642		0.68 (0.09, 5.35)	0.00399667
Metformin	30	0.97 (0.76, 1.24)	0.803592		0.91 (0.79, 1.05)	0.190623		0.85 (0.32, 2.22)	0.000445368
Simvastatin	33	0.7 (0.31, 1.54)	0.368656		0.74 (0.53, 1.04)	0.0806693		0.62 (0.23, 1.62)	0.00264062
Bendroflumethiazide	32	0.49 (0.19, 1.26)	0.138381		0.6 (0.47, 0.76)	2.98e-05		0.65 (0.24, 1.78)	0.000192333
Blood pressure medication (Females)	75	0.79 (0.49, 1.28)	0.341307		0.63 (0.52, 0.75)	7.29e-07		0.68 (0.56, 0.82)	5.2e-07
Blood pressure medication (Males)	56	0.6 (0.32, 1.11)	0.105656		0.63 (0.5, 0.8)	0.00015379		0.63 (0.52, 0.76)	1.49e-06
Cholesterol lowering medication (Females)	28	0.78 (0.46, 1.33)	0.363681		0.81 (0.65, 1.02)	0.071399		0.7 (0.37, 1.31)	0.00243842
Cholesterol lowering medication (Males)	38	0.69 (0.43, 1.1)	0.117844		0.8 (0.62, 1.03)	0.0797968		0.7 (0.48, 1.02)	0.00186498
None of medication taken (Females)	28	2.4 (0.69, 8.36)	0.168308		1.84 (1.27, 2.69)	0.00142819		1.84 (1.28, 2.64)	0.000251301
None of medication taken (Males)	49	1.47 (0.69, 3.13)	0.312918		1.54 (1.14, 2.07)	0.00452306		1.64 (1.3, 2.07)	3.46e-05
Early life factors
Comparative height size at age 10	224	0.73 (0.34, 1.61)	0.440287		0.66 (0.44, 0.98)	0.0398987		0.66 (0.49, 0.88)	0.00490384
Education
College or University degree	189	0.67 (0.32, 1.4)	0.286463		1.16 (0.93, 1.44)	0.183316		1.09 (0.52, 2.3)	0.299986
Lifestyle
Age first had sexual intercourse	136	6.35 (1.04, 38.77)	0.0473729		1.54 (0.92, 2.59)	0.0988252		1.38 (0.97, 1.96)	0.0753159
Diet
Never eat sugar or foods/drinks containing sugar	14	0.3 (0.01, 10.98)	0.513954		0.59 (0.3, 1.16)	0.12402		0.55 (0.1, 3.05)	0.0445058

## Sheet: T S5
Table S5. Pleiotropy and heterogeneity analyses for the association between exposures and Alzheimer's disease in secondary analysis
Exposome components	MR-Egger intercept P-value	Q test P- value	MR-PRESSO global test P-value	Corrected MR-PRESSO
				OR (95%CI)	P-value
Disease
Atrial fibrillation and flutter	0.281845	0.294392	0.288	-	-
Coronary atherosclerosis	0.185008	0.185008	0.255	-	-
Cardiac arrhytmias, COPD co-morbidities	0.11627	0.11627	0.352	-	-
Ischaemic heart disease	0.454477	0.454477	<0.001	0.64 (0.35, 1.16)	3.6e-06
Angina (self-reported)	0.531302	0.531302	0.645	-	-
Angina (diagnosed)	0.398469	0.398469	0.727	-	-
Hypertension (self-reported)	0.28582	0.28582	0.001	-	-
Hypertension (diagnosed)	0.463593	0.463593	0.029	-	-
Diseases of the circulatory system	0.16396	0.16396	0.162	-	-
High cholesterol (self-reported)	0.189618	0.189618	0.002	0.8 (0.5, 1.26)	0.0032823
Diabetes (self-reported)	0.135601	0.135601	0.632	-	-
Diabetes (diagnosed)	0.0664961	0.0664961	0.261	-	-
Malignant neoplasm of prostate	0.151377	0.151377	0.511	-	-
Venous thromboembolism	0.0280849	0.0280849	0.085	-	-
DVT of lower extremities	0.0395375	0.0395375	0.207	-	-
DVT of lower extremities and pulmonary embolism	0.035873	0.035873	0.114	-	-
No vascular/heart problems	0.559059	0.559059	0.013	-	-
Physical measures
Systolic blood pressure	0.774089	0.774089	<0.001	-	-
Diastolic blood pressure	0.353091	0.353091	0.005	0.57 (0.42, 0.76)	0.000195129
Arm fat mass (right)	0.145792	0.145792	0.197	-	-
Arm fat percentage (left)	0.347231	0.347231	0.043	-	-
Arm fat percentage (right)	0.69749	0.69749	0.005	0.63 (0.46, 0.86)	0.00350078
Leg fat mass (right)	0.130728	0.130728	0.058	-	-
Leg fat mass (left)	0.265799	0.265799	0.009	0.62 (0.47, 0.82)	0.000833184
Leg fat percentage (right)	0.291292	0.291292	<0.001	0.62 (0.42, 0.92)	0.0189839
Leg fat percentage (left)	0.50643	0.50643	<0.001	0.6 (0.41, 0.88)	0.00852027
Trunk fat mass	0.254159	0.254159	0.296	-	-
Whole body fat mass	0.479617	0.479617	0.295	-	-
Waist circumference	0.599469	0.599469	<0.001	0.66 (0.5, 0.88)	0.00423174
Body mass index: by impedance measurement	0.175217	0.175217	<0.001	0.7 (0.56, 0.87)	0.00136768
Body mass index: by height and weight measurement	0.11156	0.11156	<0.001	0.71 (0.58, 0.88)	0.00169537
Family History
Father with AD/dementia	0.733856	0.733856	-	-	-
Mather with AD/dementia	0.0683762	0.0683762	0.357	-	-
Father with heart disease	0.390013	0.390013	0.724	-	-
Siblings with heart disease	0.870372	0.870372	-	-	-
Siblings with high blood pressure	0.935658	0.935658	0.142	-	-
Siblings with none of group 1 disease*	0.40941	0.40941	0.388	-	-
Medication
Aspirin	0.545084	0.545084	0.541	-	-
Atorvastatin	0.564922	0.564922	<0.001	0.63 (0.13, 3.1)	0.000137363
Amlodipine	0.59227	0.59227	0.06	-	-
Metformin	0.244375	0.244375	0.824	-	-
Simvastatin	0.743731	0.743731	<0.001	0.68 (0.29, 1.6)	0.00431998
Bendroflumethiazide	0.532775	0.532775	0.064	-	-
Blood pressure medication (Females)	0.519836	0.519836	0.039	-	-
Blood pressure medication (Males)	0.866182	0.866182	0.076	-	-
Cholesterol lowering medication (Females)	0.669629	0.669629	0.001	0.72 (0.41, 1.27)	0.0022643
Cholesterol lowering medication (Males)	0.935894	0.935894	0.002	-	-
None of medication taken (Females)	0.65866	0.65866	0.341	-	-
None of medication taken (Males)	0.763772	0.763772	0.051	-	-
Early life factors
Comparative height size at age 10	0.76337	0.76337	<0.001	-	-
Education
College or University degree	0.180192	0.180192	<0.001	1.13 (0.69, 1.86)	0.134802
Lifestyle
Age first had sexual intercourse	0.094162	0.094162	0.186	-	-
Diet
Never eat sugar or foods/drinks containing sugar	0.736815	0.736815	0.29	-	-

## Sheet: T S6
Table S6. The MR association of individual SNPs of screening traits in primary analysis.
Exposure	SNP	OR	LCI	UCI	P-value
Atrial fibrillation and flutter	rs10753933	1.07765	0.78163	1.48579	0.648095
Atrial fibrillation and flutter	rs10786665	1.23619	0.87017	1.75618	0.236542
Atrial fibrillation and flutter	rs10853573	0.918003	0.639898	1.31697	0.642185
Atrial fibrillation and flutter	rs10993463	0.821582	0.606661	1.11264	0.204034
Atrial fibrillation and flutter	rs11264280	1.02965	0.810746	1.30767	0.810616
Atrial fibrillation and flutter	rs11773845	0.891206	0.721311	1.10112	0.28581
Atrial fibrillation and flutter	rs11815048	0.835901	0.607163	1.15081	0.271829
Atrial fibrillation and flutter	rs2045172	1.07288	0.780194	1.47538	0.665134
Atrial fibrillation and flutter	rs35176054	1.01208	0.766746	1.3359	0.932464
Atrial fibrillation and flutter	rs3731747	0.924844	0.667508	1.28139	0.638615
Atrial fibrillation and flutter	rs4115273	0.798545	0.652669	0.977025	0.0288273
Atrial fibrillation and flutter	rs438258	0.868032	0.577622	1.30445	0.49585
Atrial fibrillation and flutter	rs56181519	0.960554	0.70734	1.30441	0.796578
Atrial fibrillation and flutter	rs6599220	0.931368	0.659401	1.31551	0.686536
Atrial fibrillation and flutter	rs67329386	0.849993	0.703607	1.02683	0.0919127
Atrial fibrillation and flutter	rs6843082	0.935833	0.855546	1.02365	0.147295
Atrial fibrillation and flutter	rs7140396	0.820918	0.570717	1.18081	0.287362
Atrial fibrillation and flutter	rs72694603	0.948169	0.660436	1.36126	0.772993
Atrial fibrillation and flutter	rs72700114	0.951575	0.737558	1.22769	0.702564
Atrial fibrillation and flutter	rs73299219	0.778952	0.56433	1.0752	0.128741
Atrial fibrillation and flutter	rs7605146	0.633561	0.439214	0.913906	0.0146214
Atrial fibrillation and flutter	rs7611674	1.02407	0.698969	1.50037	0.902862
Atrial fibrillation and flutter	rs78332318	0.834248	0.596704	1.16636	0.289166
Atrial fibrillation and flutter	rs78907918	0.774086	0.500278	1.19775	0.250235
Atrial fibrillation and flutter	rs883079	0.878173	0.709559	1.08685	0.232356
Coronary atherosclerosis	rs10172929	0.496398	0.271114	0.908884	0.0232323
Coronary atherosclerosis	rs10305838	1.25693	0.770965	2.04922	0.35916
Coronary atherosclerosis	rs10774624	0.474879	0.265617	0.849007	0.0119983
Coronary atherosclerosis	rs11591147	0.576008	0.260053	1.27584	0.173956
Coronary atherosclerosis	rs11617955	0.908733	0.550462	1.50019	0.70826
Coronary atherosclerosis	rs117733303	0.534135	0.372883	0.765119	0.000625968
Coronary atherosclerosis	rs12324886	1.04996	0.596514	1.84811	0.865786
Coronary atherosclerosis	rs1333042	0.728232	0.611324	0.867496	0.000382194
Coronary atherosclerosis	rs145436496	0.59029	0.239976	1.45199	0.251009
Coronary atherosclerosis	rs147932234	1.18372	0.720311	1.94525	0.505735
Coronary atherosclerosis	rs1620712	0.992356	0.550822	1.78782	0.979618
Coronary atherosclerosis	rs16986953	0.592682	0.343139	1.0237	0.0606567
Coronary atherosclerosis	rs2028900	0.934143	0.592418	1.47299	0.769374
Coronary atherosclerosis	rs2107595	0.507405	0.315492	0.816057	0.00513486
Coronary atherosclerosis	rs2133189	1.00728	0.553309	1.8337	0.98108
Coronary atherosclerosis	rs2839812	0.914214	0.563441	1.48336	0.71645
Coronary atherosclerosis	rs28451064	0.8186	0.499337	1.34199	0.427399
Coronary atherosclerosis	rs4237541	1.29854	0.756827	2.228	0.342899
Coronary atherosclerosis	rs55730499	0.733099	0.581214	0.924675	0.00876349
Coronary atherosclerosis	rs602633	0.832834	0.606483	1.14366	0.258293
Coronary atherosclerosis	rs72664318	0.889065	0.522023	1.51418	0.665134
Coronary atherosclerosis	rs7500448	0.997821	0.618165	1.61065	0.992876
Coronary atherosclerosis	rs77265569	0.501208	0.308034	0.815523	0.00541841
Coronary atherosclerosis	rs8039305	0.69461	0.434102	1.11145	0.128657
Coronary atherosclerosis	rs9285476	0.654424	0.390961	1.09543	0.106699
Coronary atherosclerosis	rs9349379	0.862098	0.600427	1.23781	0.421385
Cardiac arrhytmias, COPD co-morbidities	rs10850315	0.773038	0.559439	1.06819	0.118716
Cardiac arrhytmias, COPD co-morbidities	rs11264280	1.0373	0.768818	1.39954	0.810616
Cardiac arrhytmias, COPD co-morbidities	rs11773845	0.859386	0.650635	1.13511	0.28581
Cardiac arrhytmias, COPD co-morbidities	rs11815048	0.79483	0.527711	1.19716	0.271829
Cardiac arrhytmias, COPD co-morbidities	rs1541048	0.758686	0.499063	1.15337	0.196251
Cardiac arrhytmias, COPD co-morbidities	rs2857265	0.884866	0.630697	1.24146	0.478927
Cardiac arrhytmias, COPD co-morbidities	rs35176054	1.01582	0.706614	1.46032	0.932464
Cardiac arrhytmias, COPD co-morbidities	rs35215597	0.937864	0.611135	1.43927	0.76908
Cardiac arrhytmias, COPD co-morbidities	rs365990	0.967195	0.635699	1.47155	0.876207
Cardiac arrhytmias, COPD co-morbidities	rs4499262	0.807611	0.626967	1.0403	0.0981
Cardiac arrhytmias, COPD co-morbidities	rs4744403	0.757524	0.511521	1.12184	0.165705
Cardiac arrhytmias, COPD co-morbidities	rs61772739	0.669622	0.369076	1.21491	0.187001
Cardiac arrhytmias, COPD co-morbidities	rs62521279	0.838302	0.550668	1.27618	0.410731
Cardiac arrhytmias, COPD co-morbidities	rs6533533	0.708165	0.545184	0.919869	0.00971242
Cardiac arrhytmias, COPD co-morbidities	rs6843082	0.913974	0.809275	1.03222	0.147295
Cardiac arrhytmias, COPD co-morbidities	rs72700114	0.937831	0.6746	1.30377	0.702564
Cardiac arrhytmias, COPD co-morbidities	rs73299219	0.731904	0.489289	1.09482	0.128741
Cardiac arrhytmias, COPD co-morbidities	rs7373065	0.921898	0.607362	1.39932	0.702503
Cardiac arrhytmias, COPD co-morbidities	rs7538696	1.09522	0.742565	1.61536	0.646404
Cardiac arrhytmias, COPD co-morbidities	rs7605146	0.605599	0.404888	0.905805	0.0146214
Ischaemic heart disease	rs10455872	0.679701	0.514751	0.897508	0.00647965
Ischaemic heart disease	rs11591147	0.534804	0.216951	1.31834	0.173956
Ischaemic heart disease	rs11617955	0.888646	0.478823	1.64924	0.70826
Ischaemic heart disease	rs117733303	0.487417	0.322881	0.735799	0.000625968
Ischaemic heart disease	rs1199338	0.429931	0.22681	0.814959	0.00967815
Ischaemic heart disease	rs12190287	0.591701	0.318855	1.09802	0.0962021
Ischaemic heart disease	rs12324886	1.0608	0.535011	2.10332	0.865786
Ischaemic heart disease	rs12369441	0.484438	0.254936	0.920544	0.0269138
Ischaemic heart disease	rs1333042	0.695756	0.569543	0.849939	0.000382194
Ischaemic heart disease	rs147932234	1.21708	0.682402	2.17068	0.505735
Ischaemic heart disease	rs16986953	0.522575	0.265262	1.02949	0.0606567
Ischaemic heart disease	rs2011767	0.803544	0.457685	1.41076	0.446264
Ischaemic heart disease	rs2107595	0.4587	0.265747	0.791753	0.00513486
Ischaemic heart disease	rs2133189	1.00883	0.487717	2.08675	0.98108
Ischaemic heart disease	rs2839812	0.892028	0.481507	1.65255	0.71645
Ischaemic heart disease	rs28451064	0.804836	0.470806	1.37585	0.427399
Ischaemic heart disease	rs2873195	1.11419	0.584495	2.12391	0.742532
Ischaemic heart disease	rs35617716	0.696199	0.376072	1.28883	0.249129
Ischaemic heart disease	rs3775059	0.731497	0.365101	1.46559	0.377854
Ischaemic heart disease	rs429358	0.00900294	0.00502509	0.0161297	1.86e-56
Ischaemic heart disease	rs56125973	0.463609	0.263195	0.816631	0.00778418
Ischaemic heart disease	rs58721068	1.38314	0.78922	2.42403	0.257175
Ischaemic heart disease	rs6460891	1.79881	0.902983	3.58335	0.0949654
Ischaemic heart disease	rs660240	0.806089	0.554709	1.17139	0.258293
Ischaemic heart disease	rs72664318	0.879363	0.491301	1.57394	0.665134
Ischaemic heart disease	rs7500448	0.997249	0.544696	1.8258	0.992876
Ischaemic heart disease	rs7668383	0.915375	0.451298	1.85667	0.806411
Ischaemic heart disease	rs78707197	1.19922	0.514654	2.79434	0.673812
Ischaemic heart disease	rs8039305	0.671254	0.401399	1.12253	0.128657
Ischaemic heart disease	rs9349379	0.82511	0.516402	1.31836	0.421385
Angina (self-reported)	rs11617955	0.91707	0.582733	1.44323	0.70826
Angina (self-reported)	rs117733303	0.463148	0.297954	0.719929	0.000625968
Angina (self-reported)	rs12190287	0.646513	0.386723	1.08083	0.0962021
Angina (self-reported)	rs12906125	0.652729	0.393502	1.08273	0.0984991
Angina (self-reported)	rs2839812	0.920395	0.588258	1.44006	0.71645
Angina (self-reported)	rs28451064	0.801874	0.464822	1.38333	0.427399
Angina (self-reported)	rs2906101	0.741582	0.450763	1.22003	0.239182
Angina (self-reported)	rs35617716	0.752789	0.464442	1.22016	0.249129
Angina (self-reported)	rs55730499	0.673226	0.500802	0.905016	0.00876349
Angina (self-reported)	rs629301	0.773565	0.540484	1.10716	0.160465
Angina (self-reported)	rs7161774	1.09829	0.621605	1.94053	0.74682
Angina (self-reported)	rs8106503	0.486874	0.297326	0.79726	0.0042302
Angina (self-reported)	rs9349379	0.827448	0.521451	1.31301	0.421385
Angina (diagnosed)	rs11617955	0.916843	0.581832	1.44475	0.70826
Angina (diagnosed)	rs117733303	0.450673	0.285427	0.711586	0.000625968
Angina (diagnosed)	rs12190287	0.652762	0.39491	1.07897	0.0962021
Angina (diagnosed)	rs12906125	0.65105	0.391294	1.08324	0.0984991
Angina (diagnosed)	rs139853365	0.556829	0.353833	0.876284	0.0113782
Angina (diagnosed)	rs2839812	0.918654	0.581176	1.4521	0.71645
Angina (diagnosed)	rs28451064	0.807564	0.476365	1.36903	0.427399
Angina (diagnosed)	rs2906101	0.747955	0.461161	1.2131	0.239182
Angina (diagnosed)	rs35617716	0.744772	0.451204	1.22934	0.249129
Angina (diagnosed)	rs55730499	0.667383	0.49323	0.903028	0.00876349
Angina (diagnosed)	rs629301	0.765142	0.526488	1.11198	0.160465
Angina (diagnosed)	rs7171578	1.14243	0.640157	2.03877	0.652283
Angina (diagnosed)	rs9349379	0.824808	0.515753	1.31906	0.421385
Angina (diagnosed)	rs9441828	0.937462	0.537134	1.63616	0.820212
Hypertension (self-reported)	rs10211901	0.694748	0.185417	2.60319	0.588918
Hypertension (self-reported)	rs10250103	0.911021	0.243925	3.40251	0.889755
Hypertension (self-reported)	rs10488611	0.349514	0.10657	1.14629	0.082795
Hypertension (self-reported)	rs10493818	1.29781	0.427804	3.93713	0.645232
Hypertension (self-reported)	rs10500326	0.238917	0.0753792	0.757254	0.0149978
Hypertension (self-reported)	rs10749409	1.10652	0.292322	4.18848	0.881523
Hypertension (self-reported)	rs10930990	0.838001	0.249289	2.81699	0.775097
Hypertension (self-reported)	rs11072508	1.05479	0.531922	2.09162	0.878627
Hypertension (self-reported)	rs11191580	0.832082	0.372551	1.85843	0.653881
Hypertension (self-reported)	rs11196549	0.828067	0.199589	3.43553	0.794951
Hypertension (self-reported)	rs112684153	0.30048	0.0778651	1.15955	0.0809595
Hypertension (self-reported)	rs112767262	0.441048	0.115828	1.67942	0.230139
Hypertension (self-reported)	rs115262049	2.38879	0.670387	8.51195	0.179219
Hypertension (self-reported)	rs1154988	2.97265	0.96568	9.1507	0.0575483
Hypertension (self-reported)	rs1155448	0.588795	0.15424	2.24767	0.43834
Hypertension (self-reported)	rs11556924	0.217965	0.0768391	0.618287	0.00418526
Hypertension (self-reported)	rs11608149	0.380161	0.133047	1.08625	0.0709878
Hypertension (self-reported)	rs11692391	0.897764	0.255305	3.15693	0.866502
Hypertension (self-reported)	rs11724647	0.614369	0.25497	1.48037	0.277605
Hypertension (self-reported)	rs11751804	1.29178	0.357431	4.66859	0.696124
Hypertension (self-reported)	rs11770148	0.518354	0.149283	1.79988	0.300849
Hypertension (self-reported)	rs11955537	0.371506	0.101872	1.35481	0.133614
Hypertension (self-reported)	rs12116494	0.517316	0.137667	1.94393	0.329141
Hypertension (self-reported)	rs12258967	0.913511	0.406996	2.05039	0.826418
Hypertension (self-reported)	rs12413195	0.760432	0.249956	2.31344	0.629482
Hypertension (self-reported)	rs12426667	0.341511	0.128895	0.904844	0.0306847
Hypertension (self-reported)	rs12463045	0.440603	0.123608	1.57054	0.20627
Hypertension (self-reported)	rs12656497	1.19512	0.656029	2.17722	0.560247
Hypertension (self-reported)	rs12676542	2.51178	0.743467	8.48596	0.138139
Hypertension (self-reported)	rs12702586	0.81603	0.289773	2.29803	0.700335
Hypertension (self-reported)	rs1275988	0.532933	0.308487	0.920679	0.024053
Hypertension (self-reported)	rs12920176	0.214831	0.0678406	0.680307	0.00892275
Hypertension (self-reported)	rs12978472	1.02358	0.513927	2.03866	0.947129
Hypertension (self-reported)	rs13125101	0.981553	0.666676	1.44515	0.924839
Hypertension (self-reported)	rs13127398	3.12812	0.823456	11.883	0.0939838
Hypertension (self-reported)	rs13179413	0.541195	0.16913	1.73175	0.300841
Hypertension (self-reported)	rs1384013	2.3602	0.64029	8.70003	0.196989
Hypertension (self-reported)	rs140069875	0.594209	0.145334	2.42948	0.468765
Hypertension (self-reported)	rs1436138	0.536882	0.203773	1.41452	0.208257
Hypertension (self-reported)	rs1507153	0.771746	0.260342	2.28773	0.640259
Hypertension (self-reported)	rs1650581	0.544119	0.243359	1.21658	0.138219
Hypertension (self-reported)	rs16885627	0.193324	0.0604333	0.618439	0.00560563
Hypertension (self-reported)	rs17335134	0.798142	0.271726	2.34438	0.681705
Hypertension (self-reported)	rs173396	0.462741	0.159442	1.34299	0.156329
Hypertension (self-reported)	rs17419291	0.408339	0.120699	1.38146	0.149771
Hypertension (self-reported)	rs1745417	0.614983	0.212554	1.77933	0.369768
Hypertension (self-reported)	rs17637472	0.392953	0.165089	0.935327	0.0347628
Hypertension (self-reported)	rs17677603	1.128	0.411568	3.09154	0.814871
Hypertension (self-reported)	rs188315257	0.629859	0.225577	1.7587	0.377586
Hypertension (self-reported)	rs1973407	0.547307	0.179336	1.6703	0.28968
Hypertension (self-reported)	rs198851	0.69382	0.328835	1.46392	0.337277
Hypertension (self-reported)	rs2026427	0.430997	0.122366	1.51806	0.190133
Hypertension (self-reported)	rs2105092	0.33743	0.0949473	1.19918	0.0931042
Hypertension (self-reported)	rs2251828	0.283026	0.0823794	0.972377	0.0450182
Hypertension (self-reported)	rs2287922	0.548208	0.168763	1.78079	0.317311
Hypertension (self-reported)	rs2298359	4.19368	0.73984	23.7713	0.105322
Hypertension (self-reported)	rs2301597	0.325453	0.0950493	1.11436	0.0738463
Hypertension (self-reported)	rs2443708	0.783918	0.262016	2.34539	0.663267
Hypertension (self-reported)	rs2460448	1.1045	0.405569	3.00791	0.845828
Hypertension (self-reported)	rs2478539	0.296717	0.117124	0.751688	0.0104115
Hypertension (self-reported)	rs2625269	0.316049	0.102518	0.974335	0.0449349
Hypertension (self-reported)	rs2627323	0.457885	0.183423	1.14304	0.0942141
Hypertension (self-reported)	rs2643826	0.437498	0.210222	0.910486	0.0270508
Hypertension (self-reported)	rs268263	1.41027	0.476251	4.1761	0.534804
Hypertension (self-reported)	rs2735348	0.866683	0.246731	3.04437	0.823369
Hypertension (self-reported)	rs2744133	0.581644	0.178158	1.89893	0.369359
Hypertension (self-reported)	rs27687	0.767746	0.231327	2.54806	0.665874
Hypertension (self-reported)	rs2823139	1.09464	0.314655	3.80807	0.886956
Hypertension (self-reported)	rs28394055	0.44066	0.13097	1.48264	0.185566
Hypertension (self-reported)	rs28667801	0.337565	0.111885	1.01846	0.0539128
Hypertension (self-reported)	rs2881854	0.872731	0.316397	2.40729	0.792579
Hypertension (self-reported)	rs290102	0.753841	0.204321	2.7813	0.671389
Hypertension (self-reported)	rs2943810	1.06807	0.261253	4.36657	0.926963
Hypertension (self-reported)	rs2977324	1.17245	0.383216	3.58709	0.780363
Hypertension (self-reported)	rs3020644	1.3774	0.452786	4.19011	0.572684
Hypertension (self-reported)	rs34530191	0.371354	0.105588	1.30606	0.122622
Hypertension (self-reported)	rs35429	0.399022	0.197941	0.804373	0.0102102
Hypertension (self-reported)	rs35432681	0.1713	0.0524285	0.559686	0.00349143
Hypertension (self-reported)	rs35783704	1.06003	0.409433	2.74446	0.904388
Hypertension (self-reported)	rs35942721	0.145671	0.0492868	0.43054	0.000493679
Hypertension (self-reported)	rs36071027	0.875455	0.316247	2.42348	0.797921
Hypertension (self-reported)	rs3735533	0.63582	0.2779	1.45472	0.283547
Hypertension (self-reported)	rs3753580	0.963916	0.373378	2.48846	0.939459
Hypertension (self-reported)	rs3785837	0.712755	0.175454	2.89546	0.635878
Hypertension (self-reported)	rs3790604	0.469359	0.229625	0.959381	0.0381086
Hypertension (self-reported)	rs3803266	2.37741	0.829662	6.81249	0.106889
Hypertension (self-reported)	rs3809060	0.616517	0.190428	1.99599	0.419706
Hypertension (self-reported)	rs3821843	0.591472	0.244509	1.43078	0.243947
Hypertension (self-reported)	rs3902740	0.713543	0.230311	2.21068	0.558548
Hypertension (self-reported)	rs3918226	0.654615	0.360602	1.18835	0.163691
Hypertension (self-reported)	rs4459609	1.21565	0.558755	2.6448	0.622447
Hypertension (self-reported)	rs448385	0.502042	0.176637	1.42692	0.196036
Hypertension (self-reported)	rs4775373	2.35979	0.629587	8.84488	0.202794
Hypertension (self-reported)	rs4841436	0.733115	0.280834	1.91379	0.525985
Hypertension (self-reported)	rs4873492	1.98897	0.568406	6.9598	0.281927
Hypertension (self-reported)	rs4883481	0.316426	0.118743	0.843215	0.0213905
Hypertension (self-reported)	rs4980379	0.380972	0.18838	0.770464	0.0072375
Hypertension (self-reported)	rs4981000	0.357801	0.0928673	1.37854	0.135305
Hypertension (self-reported)	rs557675	0.62744	0.239339	1.64487	0.343172
Hypertension (self-reported)	rs55770580	0.339743	0.10393	1.11061	0.0740333
Hypertension (self-reported)	rs55872725	0.463355	0.200892	1.06872	0.0712119
Hypertension (self-reported)	rs56042504	0.608035	0.162893	2.26963	0.459087
Hypertension (self-reported)	rs56388530	0.854334	0.325232	2.2442	0.749346
Hypertension (self-reported)	rs56743174	2.64918	0.810082	8.6635	0.10705
Hypertension (self-reported)	rs57139556	0.403291	0.188024	0.865015	0.0196768
Hypertension (self-reported)	rs57748895	0.875552	0.32955	2.32617	0.78979
Hypertension (self-reported)	rs6031431	0.440067	0.138086	1.40244	0.165119
Hypertension (self-reported)	rs604723	0.747637	0.434738	1.28574	0.293074
Hypertension (self-reported)	rs6108168	0.546536	0.249357	1.19789	0.131296
Hypertension (self-reported)	rs6108787	1.39327	0.6936	2.79872	0.351369
Hypertension (self-reported)	rs61772626	0.148945	0.0423934	0.523305	0.00297703
Hypertension (self-reported)	rs61862567	0.670901	0.193376	2.32764	0.529437
Hypertension (self-reported)	rs62481856	0.379991	0.149502	0.965827	0.0420467
Hypertension (self-reported)	rs6271	0.440864	0.0991973	1.95934	0.281842
Hypertension (self-reported)	rs631462	1.10772	0.307335	3.99256	0.875719
Hypertension (self-reported)	rs6464165	0.627199	0.189272	2.07838	0.445369
Hypertension (self-reported)	rs6471502	0.617931	0.169139	2.25754	0.466488
Hypertension (self-reported)	rs6557149	0.197414	0.0574598	0.678255	0.00997974
Hypertension (self-reported)	rs6564889	0.740211	0.29287	1.87084	0.524843
Hypertension (self-reported)	rs6773655	2.96523	0.798272	11.0145	0.104486
Hypertension (self-reported)	rs682709	2.27676	0.814066	6.36757	0.11689
Hypertension (self-reported)	rs6923212	2.92168	0.908106	9.40001	0.0721264
Hypertension (self-reported)	rs6961048	0.334732	0.118707	0.943887	0.038529
Hypertension (self-reported)	rs7117386	0.745728	0.356348	1.56058	0.436143
Hypertension (self-reported)	rs7118770	0.361851	0.112325	1.1657	0.0885447
Hypertension (self-reported)	rs71440054	0.826798	0.223038	3.06493	0.776013
Hypertension (self-reported)	rs72683923	0.17278	0.053921	0.553644	0.00312548
Hypertension (self-reported)	rs72801474	3.1477	0.712519	13.9056	0.130325
Hypertension (self-reported)	rs72831343	1.07093	0.61966	1.85083	0.806079
Hypertension (self-reported)	rs72873624	0.586833	0.176697	1.94895	0.384098
Hypertension (self-reported)	rs72915163	1.08941	0.397962	2.9822	0.867632
Hypertension (self-reported)	rs73046792	0.303339	0.07134	1.2898	0.106227
Hypertension (self-reported)	rs732099	0.491003	0.149137	1.61653	0.242001
Hypertension (self-reported)	rs73306876	0.859053	0.480996	1.53426	0.607656
Hypertension (self-reported)	rs7340705	0.855593	0.284978	2.56876	0.780975
Hypertension (self-reported)	rs740746	0.993109	0.479331	2.05759	0.985156
Hypertension (self-reported)	rs74439044	0.408367	0.152965	1.09021	0.0738389
Hypertension (self-reported)	rs7449190	2.09977	0.481554	9.15587	0.323456
Hypertension (self-reported)	rs74661587	1.68255	0.551374	5.13439	0.36067
Hypertension (self-reported)	rs7498127	1.52828	0.44905	5.20127	0.497292
Hypertension (self-reported)	rs7515635	0.335892	0.0953379	1.18341	0.0895235
Hypertension (self-reported)	rs75523587	1.42039	0.388035	5.19927	0.59606
Hypertension (self-reported)	rs76038906	0.881055	0.28026	2.76978	0.828445
Hypertension (self-reported)	rs76452347	0.828605	0.284372	2.41439	0.730418
Hypertension (self-reported)	rs7701003	0.410413	0.201623	0.835417	0.0140539
Hypertension (self-reported)	rs77037886	1.15837	0.307124	4.36897	0.828166
Hypertension (self-reported)	rs7763350	0.496919	0.198071	1.24667	0.136173
Hypertension (self-reported)	rs77924615	0.541943	0.240618	1.22062	0.139203
Hypertension (self-reported)	rs7807797	0.379462	0.123991	1.1613	0.0895155
Hypertension (self-reported)	rs7844259	0.303411	0.0797824	1.15387	0.0801183
Hypertension (self-reported)	rs79147094	0.194682	0.0475378	0.797286	0.0229093
Hypertension (self-reported)	rs79384779	0.72548	0.205264	2.56412	0.618338
Hypertension (self-reported)	rs7972957	1.87807	0.666651	5.29084	0.233002
Hypertension (self-reported)	rs8027450	0.678194	0.355542	1.29365	0.238569
Hypertension (self-reported)	rs8065350	0.503734	0.115905	2.18927	0.360334
Hypertension (self-reported)	rs8093196	1.55404	0.529795	4.55843	0.422
Hypertension (self-reported)	rs8118848	0.820479	0.279391	2.40947	0.718847
Hypertension (self-reported)	rs880315	0.556295	0.300808	1.02877	0.0615442
Hypertension (self-reported)	rs893929	0.416153	0.133912	1.29326	0.129655
Hypertension (self-reported)	rs9286351	1.4727	0.405207	5.35242	0.556573
Hypertension (self-reported)	rs9375459	0.239541	0.128414	0.446835	7.04e-06
Hypertension (self-reported)	rs951914	0.584509	0.227837	1.49955	0.263944
Hypertension (self-reported)	rs9836592	3.00147	0.901027	9.99838	0.0734147
Hypertension (self-reported)	rs9844972	1.30218	0.358776	4.72628	0.688082
Hypertension (self-reported)	rs9872754	0.227722	0.0605271	0.856761	0.0286202
Hypertension (self-reported)	rs9972727	0.558093	0.170918	1.82232	0.334034
Hypertension (diagnosed)	rs10250103	0.917416	0.271176	3.10371	0.889755
Hypertension (diagnosed)	rs10488611	0.349025	0.106252	1.1465	0.082795
Hypertension (diagnosed)	rs10493818	1.28308	0.444011	3.70779	0.645232
Hypertension (diagnosed)	rs10500326	0.253004	0.0835953	0.765727	0.0149978
Hypertension (diagnosed)	rs10876531	0.338423	0.120644	0.949323	0.0395111
Hypertension (diagnosed)	rs11072508	1.05354	0.539399	2.05776	0.878627
Hypertension (diagnosed)	rs11153070	3.32536	0.862557	12.82	0.0809419
Hypertension (diagnosed)	rs11191580	0.836003	0.38208	1.8292	0.653881
Hypertension (diagnosed)	rs112204826	0.855802	0.209584	3.49453	0.828262
Hypertension (diagnosed)	rs11247626	0.354351	0.0954298	1.31578	0.121142
Hypertension (diagnosed)	rs112684153	0.28288	0.0684998	1.1682	0.0809595
Hypertension (diagnosed)	rs1149643	0.186267	0.0493625	0.702866	0.0131238
Hypertension (diagnosed)	rs115262049	2.4981	0.656752	9.50205	0.179219
Hypertension (diagnosed)	rs11556924	0.213979	0.0744873	0.614697	0.00418526
Hypertension (diagnosed)	rs11608149	0.357317	0.116917	1.09202	0.0709878
Hypertension (diagnosed)	rs11692449	0.756283	0.220978	2.58833	0.65632
Hypertension (diagnosed)	rs11694863	0.912841	0.269598	3.09082	0.883486
Hypertension (diagnosed)	rs11724647	0.600036	0.238632	1.50878	0.277605
Hypertension (diagnosed)	rs11751804	1.30736	0.340617	5.01795	0.696124
Hypertension (diagnosed)	rs12258967	0.915408	0.415472	2.01692	0.826418
Hypertension (diagnosed)	rs12483296	0.711095	0.196449	2.57398	0.603426
Hypertension (diagnosed)	rs12656497	1.18725	0.666367	2.11528	0.560247
Hypertension (diagnosed)	rs1275988	0.526287	0.301337	0.919163	0.024053
Hypertension (diagnosed)	rs12906962	0.343505	0.0948846	1.24357	0.103545
Hypertension (diagnosed)	rs12978472	1.02351	0.515036	2.03397	0.947129
Hypertension (diagnosed)	rs13125101	0.981092	0.659886	1.45865	0.924839
Hypertension (diagnosed)	rs13127398	3.26715	0.81738	13.0591	0.0939838
Hypertension (diagnosed)	rs13132800	0.660533	0.186664	2.33738	0.520099
Hypertension (diagnosed)	rs140069875	0.573065	0.127075	2.58433	0.468765
Hypertension (diagnosed)	rs1407256	0.701345	0.209532	2.34753	0.564926
Hypertension (diagnosed)	rs1436138	0.550498	0.217253	1.39491	0.208257
Hypertension (diagnosed)	rs1650581	0.538792	0.237862	1.22044	0.138219
Hypertension (diagnosed)	rs1689040	0.556045	0.281951	1.09659	0.0902886
Hypertension (diagnosed)	rs16895971	0.952644	0.289621	3.13351	0.936348
Hypertension (diagnosed)	rs17477177	0.343093	0.126941	0.927301	0.034963
Hypertension (diagnosed)	rs17637472	0.401269	0.171893	0.93673	0.0347628
Hypertension (diagnosed)	rs17677603	1.14781	0.36199	3.63954	0.814871
Hypertension (diagnosed)	rs1801253	1.02461	0.514182	2.04176	0.944891
Hypertension (diagnosed)	rs188315257	0.608169	0.201498	1.8356	0.377586
Hypertension (diagnosed)	rs1887320	1.36808	0.694345	2.69556	0.365063
Hypertension (diagnosed)	rs1973407	0.556768	0.188317	1.64611	0.28968
Hypertension (diagnosed)	rs198851	0.694989	0.330523	1.46135	0.337277
Hypertension (diagnosed)	rs2004776	0.178314	0.0610768	0.520591	0.00160947
Hypertension (diagnosed)	rs2014590	1.72452	0.664389	4.47622	0.262803
Hypertension (diagnosed)	rs2105092	0.340639	0.0969152	1.19728	0.0931042
Hypertension (diagnosed)	rs2110964	0.712875	0.224896	2.25967	0.565291
Hypertension (diagnosed)	rs2178270	1.40662	0.44758	4.42061	0.55922
Hypertension (diagnosed)	rs2251828	0.272768	0.0765787	0.971581	0.0450182
Hypertension (diagnosed)	rs2298359	4.42496	0.731539	26.7659	0.105322
Hypertension (diagnosed)	rs2301597	0.315134	0.0888413	1.11783	0.0738463
Hypertension (diagnosed)	rs2306363	0.618012	0.215028	1.77623	0.37162
Hypertension (diagnosed)	rs231708	1.43942	0.38194	5.42473	0.590511
Hypertension (diagnosed)	rs2365367	1.33775	0.379957	4.70996	0.650459
Hypertension (diagnosed)	rs2443708	0.77685	0.249278	2.42097	0.663267
Hypertension (diagnosed)	rs2460448	1.11403	0.375134	3.30831	0.845828
Hypertension (diagnosed)	rs2627323	0.451156	0.17762	1.14594	0.0942141
Hypertension (diagnosed)	rs2643826	0.436185	0.209034	0.910176	0.0270508
Hypertension (diagnosed)	rs2656921	0.466773	0.111953	1.94614	0.29559
Hypertension (diagnosed)	rs268263	1.40463	0.480393	4.107	0.534804
Hypertension (diagnosed)	rs2705460	0.329256	0.107956	1.0042	0.0508633
Hypertension (diagnosed)	rs271695	1.14395	0.293039	4.46571	0.84653
Hypertension (diagnosed)	rs2735348	0.874276	0.268705	2.8446	0.823369
Hypertension (diagnosed)	rs2744133	0.578574	0.175182	1.91086	0.369359
Hypertension (diagnosed)	rs27687	0.776502	0.246324	2.44782	0.665874
Hypertension (diagnosed)	rs2823139	1.09474	0.314279	3.81334	0.886956
Hypertension (diagnosed)	rs28394055	0.44941	0.137516	1.46869	0.185566
Hypertension (diagnosed)	rs28667801	0.371947	0.136059	1.0168	0.0539128
Hypertension (diagnosed)	rs2977324	1.18381	0.361569	3.87589	0.780363
Hypertension (diagnosed)	rs3020644	1.36239	0.465227	3.98968	0.572684
Hypertension (diagnosed)	rs3184504	0.48239	0.258701	0.899495	0.0218369
Hypertension (diagnosed)	rs34869093	0.212781	0.0676049	0.669712	0.00816137
Hypertension (diagnosed)	rs35429	0.402532	0.201021	0.806044	0.0102102
Hypertension (diagnosed)	rs35432681	0.172996	0.0532991	0.561504	0.00349143
Hypertension (diagnosed)	rs35783704	1.05729	0.426019	2.62396	0.904388
Hypertension (diagnosed)	rs35942721	0.137445	0.0450077	0.41973	0.000493679
Hypertension (diagnosed)	rs360153	0.485534	0.180457	1.30637	0.152496
Hypertension (diagnosed)	rs36071027	0.87426	0.312532	2.44561	0.797921
Hypertension (diagnosed)	rs3735533	0.642371	0.286072	1.44243	0.283547
Hypertension (diagnosed)	rs3753580	0.964337	0.377768	2.46168	0.939459
Hypertension (diagnosed)	rs3759582	1.10052	0.30956	3.91249	0.882331
Hypertension (diagnosed)	rs3764769	0.66481	0.234256	1.88671	0.443008
Hypertension (diagnosed)	rs3790604	0.457025	0.218033	0.957981	0.0381086
Hypertension (diagnosed)	rs3801883	0.788435	0.225966	2.75098	0.709281
Hypertension (diagnosed)	rs3803266	2.44173	0.8249	7.22759	0.106889
Hypertension (diagnosed)	rs3809060	0.622777	0.197141	1.96739	0.419706
Hypertension (diagnosed)	rs3821843	0.577792	0.229635	1.45381	0.243947
Hypertension (diagnosed)	rs3897821	1.73136	0.454774	6.59141	0.420957
Hypertension (diagnosed)	rs3918226	0.653935	0.359701	1.18885	0.163691
Hypertension (diagnosed)	rs392794	0.535917	0.167929	1.71028	0.292079
Hypertension (diagnosed)	rs3933653	1.4242	0.341988	5.93109	0.627088
Hypertension (diagnosed)	rs4459609	1.21817	0.555316	2.67223	0.622447
Hypertension (diagnosed)	rs448385	0.492196	0.16805	1.44158	0.196036
Hypertension (diagnosed)	rs4757138	0.244168	0.0748259	0.796755	0.0194632
Hypertension (diagnosed)	rs4806812	1.72025	0.475845	6.21893	0.408045
Hypertension (diagnosed)	rs4833588	0.542954	0.185902	1.58578	0.264063
Hypertension (diagnosed)	rs4841436	0.737233	0.287344	1.89151	0.525985
Hypertension (diagnosed)	rs4873492	1.97508	0.571688	6.82355	0.281927
Hypertension (diagnosed)	rs4883481	0.300815	0.108123	0.836916	0.0213905
Hypertension (diagnosed)	rs4980379	0.368311	0.177682	0.763459	0.0072375
Hypertension (diagnosed)	rs4981000	0.37541	0.103779	1.35801	0.135305
Hypertension (diagnosed)	rs534944	0.300671	0.0916381	0.986525	0.0474369
Hypertension (diagnosed)	rs55872725	0.455245	0.193626	1.07035	0.0712119
Hypertension (diagnosed)	rs56042504	0.608314	0.163166	2.26791	0.459087
Hypertension (diagnosed)	rs56388530	0.841891	0.292911	2.41978	0.749346
Hypertension (diagnosed)	rs57139556	0.414088	0.197392	0.868673	0.0196768
Hypertension (diagnosed)	rs57748895	0.871139	0.31593	2.40206	0.78979
Hypertension (diagnosed)	rs58880983	1.7571	0.526475	5.86426	0.359317
Hypertension (diagnosed)	rs6031431	0.428223	0.129292	1.4183	0.165119
Hypertension (diagnosed)	rs604723	0.742193	0.425733	1.29389	0.293074
Hypertension (diagnosed)	rs6090907	0.506299	0.13468	1.90331	0.313739
Hypertension (diagnosed)	rs6108168	0.531111	0.233474	1.20818	0.131296
Hypertension (diagnosed)	rs61772592	0.120951	0.0326502	0.448057	0.00156896
Hypertension (diagnosed)	rs61862567	0.673803	0.196842	2.30647	0.529437
Hypertension (diagnosed)	rs6271	0.458597	0.110871	1.89691	0.281842
Hypertension (diagnosed)	rs6441207	0.282637	0.0890141	0.897429	0.0320658
Hypertension (diagnosed)	rs6564889	0.74187	0.29556	1.86213	0.524843
Hypertension (diagnosed)	rs6571906	0.994641	0.281042	3.52015	0.993351
Hypertension (diagnosed)	rs6766859	0.314084	0.0962632	1.02478	0.0549298
Hypertension (diagnosed)	rs682709	2.13686	0.827077	5.52084	0.11689
Hypertension (diagnosed)	rs6883793	5.56965	1.47314	21.0577	0.0113761
Hypertension (diagnosed)	rs6909279	5.17541	1.44675	18.5138	0.0114741
Hypertension (diagnosed)	rs6961048	0.325393	0.112343	0.942479	0.038529
Hypertension (diagnosed)	rs710623	0.667386	0.181418	2.45513	0.542862
Hypertension (diagnosed)	rs7117386	0.748593	0.361185	1.55154	0.436143
Hypertension (diagnosed)	rs7118770	0.348997	0.103918	1.17207	0.0885447
Hypertension (diagnosed)	rs71318356	0.932055	0.22998	3.7774	0.921495
Hypertension (diagnosed)	rs71440054	0.830245	0.23048	2.99075	0.776013
Hypertension (diagnosed)	rs72683923	0.15948	0.047195	0.53891	0.00312548
Hypertension (diagnosed)	rs72801474	3.33023	0.700745	15.8266	0.130325
Hypertension (diagnosed)	rs72831343	1.07159	0.616983	1.86117	0.806079
Hypertension (diagnosed)	rs72873624	0.612849	0.203466	1.84593	0.384098
Hypertension (diagnosed)	rs72915163	1.09054	0.393535	3.02203	0.867632
Hypertension (diagnosed)	rs73046792	0.300835	0.0700433	1.29208	0.106227
Hypertension (diagnosed)	rs73099903	0.419178	0.0988055	1.77834	0.23831
Hypertension (diagnosed)	rs732099	0.497195	0.154222	1.60291	0.242001
Hypertension (diagnosed)	rs73224175	0.828053	0.232129	2.95384	0.771219
Hypertension (diagnosed)	rs73306876	0.856313	0.47365	1.54813	0.607656
Hypertension (diagnosed)	rs7340705	0.856318	0.286927	2.55563	0.780975
Hypertension (diagnosed)	rs73728279	0.687834	0.221011	2.14069	0.518268
Hypertension (diagnosed)	rs74439044	0.387962	0.13738	1.09561	0.0738389
Hypertension (diagnosed)	rs7449190	2.02192	0.499814	8.17936	0.323456
Hypertension (diagnosed)	rs74661587	1.66176	0.559272	4.93758	0.36067
Hypertension (diagnosed)	rs7498127	1.54205	0.441511	5.38583	0.497292
Hypertension (diagnosed)	rs7515635	0.341714	0.0989335	1.18027	0.0895235
Hypertension (diagnosed)	rs751984	0.447556	0.159509	1.25577	0.126679
Hypertension (diagnosed)	rs75523587	1.41834	0.389547	5.16417	0.59606
Hypertension (diagnosed)	rs76038906	0.884698	0.292119	2.67935	0.828445
Hypertension (diagnosed)	rs7612014	1.46533	0.363498	5.90701	0.591136
Hypertension (diagnosed)	rs76450081	0.447507	0.154613	1.29525	0.138104
Hypertension (diagnosed)	rs76452347	0.832186	0.292693	2.36607	0.730418
Hypertension (diagnosed)	rs7701003	0.41668	0.207192	0.837977	0.0140539
Hypertension (diagnosed)	rs7763350	0.50611	0.206657	1.23948	0.136173
Hypertension (diagnosed)	rs77924615	0.542044	0.240722	1.22054	0.139203
Hypertension (diagnosed)	rs7795126	2.84317	0.853524	9.47087	0.0887516
Hypertension (diagnosed)	rs7807797	0.364331	0.113584	1.16862	0.0895155
Hypertension (diagnosed)	rs78151190	0.784971	0.206423	2.98504	0.722392
Hypertension (diagnosed)	rs7911644	0.612738	0.203907	1.84127	0.382909
Hypertension (diagnosed)	rs7972957	1.87744	0.666793	5.28619	0.233002
Hypertension (diagnosed)	rs8027450	0.677077	0.353985	1.29507	0.238569
Hypertension (diagnosed)	rs8065350	0.497608	0.111533	2.22009	0.360334
Hypertension (diagnosed)	rs8093196	1.60836	0.504205	5.13048	0.422
Hypertension (diagnosed)	rs8118848	0.820525	0.279492	2.40888	0.718847
Hypertension (diagnosed)	rs8181022	2.17452	0.604708	7.8195	0.234182
Hypertension (diagnosed)	rs880315	0.553754	0.298001	1.029	0.0615442
Hypertension (diagnosed)	rs893929	0.40348	0.124743	1.30505	0.129655
Hypertension (diagnosed)	rs9286351	1.44268	0.425153	4.8955	0.556573
Hypertension (diagnosed)	rs951914	0.587542	0.231107	1.4937	0.263944
Hypertension (diagnosed)	rs954768	0.427496	0.117866	1.55051	0.196083
Hypertension (diagnosed)	rs9706258	1.14107	0.324666	4.01043	0.836957
Hypertension (diagnosed)	rs9751828	2.00892	0.536255	7.5258	0.300556
Hypertension (diagnosed)	rs9811922	2.88544	0.878413	9.47819	0.0807492
Hypertension (diagnosed)	rs9836592	3.06256	0.899307	10.4294	0.0734147
Hypertension (diagnosed)	rs9844972	1.27541	0.388912	4.1826	0.688082
Hypertension (diagnosed)	rs9926609	0.528752	0.133759	2.09016	0.363511
Hypertension (diagnosed)	rs9927137	0.944901	0.280059	3.18804	0.927218
Diseases of the circulatory system	rs10049090	1.19258	0.368373	3.8609	0.768881
Diseases of the circulatory system	rs10455872	0.352561	0.166446	0.746786	0.00647965
Diseases of the circulatory system	rs117733303	0.228646	0.0981547	0.532617	0.000625968
Diseases of the circulatory system	rs139853365	0.290457	0.111499	0.756645	0.0113782
Diseases of the circulatory system	rs2233667	0.440845	0.163112	1.19148	0.10639
Diseases of the circulatory system	rs588837	0.35492	0.119562	1.05358	0.0620443
Diseases of the circulatory system	rs660240	0.561383	0.206306	1.52759	0.258293
Diseases of the circulatory system	rs660745	0.62344	0.197591	1.96709	0.42026
Diseases of the circulatory system	rs6843082	0.581499	0.279318	1.2106	0.147295
High cholesterol (self-reported)	rs10096633	0.656339	0.358378	1.20203	0.172581
High cholesterol (self-reported)	rs10260606	0.638006	0.310651	1.31032	0.220976
High cholesterol (self-reported)	rs10410835	0.417868	0.224416	0.778079	0.00593898
High cholesterol (self-reported)	rs1042725	0.519059	0.200663	1.34266	0.176269
High cholesterol (self-reported)	rs10504255	0.623786	0.286536	1.35798	0.234418
High cholesterol (self-reported)	rs1081105	0.134504	0.066191	0.27332	2.93e-08
High cholesterol (self-reported)	rs1154988	2.34314	0.973074	5.64221	0.0575483
High cholesterol (self-reported)	rs11580878	0.878572	0.355215	2.17302	0.779329
High cholesterol (self-reported)	rs11591147	0.719156	0.447115	1.15672	0.173956
High cholesterol (self-reported)	rs11601507	1.59582	0.587182	4.33706	0.359533
High cholesterol (self-reported)	rs1169288	0.478062	0.251853	0.907448	0.0240075
High cholesterol (self-reported)	rs117733303	0.327377	0.172636	0.620819	0.000625968
High cholesterol (self-reported)	rs11864054	0.450253	0.175054	1.15808	0.0978226
High cholesterol (self-reported)	rs1260326	0.738126	0.491231	1.10911	0.143868
High cholesterol (self-reported)	rs12740374	0.830187	0.644256	1.06978	0.150265
High cholesterol (self-reported)	rs12916	0.899719	0.610169	1.32667	0.593803
High cholesterol (self-reported)	rs1367117	0.955454	0.724187	1.26058	0.747244
High cholesterol (self-reported)	rs1601935	1.75862	0.841034	3.67732	0.133614
High cholesterol (self-reported)	rs184901863	0.552811	0.272494	1.12149	0.100526
High cholesterol (self-reported)	rs1883025	0.689977	0.350095	1.35982	0.283688
High cholesterol (self-reported)	rs1883711	0.48287	0.257795	0.904452	0.0229877
High cholesterol (self-reported)	rs193084249	1.30022	0.312941	5.40223	0.717887
High cholesterol (self-reported)	rs2068888	0.394796	0.154602	1.00816	0.0520155
High cholesterol (self-reported)	rs2126263	0.875119	0.345728	2.21514	0.778308
High cholesterol (self-reported)	rs2237107	0.979129	0.442149	2.16826	0.958529
High cholesterol (self-reported)	rs2618567	1.00413	0.430326	2.34303	0.992401
High cholesterol (self-reported)	rs2738447	0.972563	0.568409	1.66408	0.919135
High cholesterol (self-reported)	rs28807203	0.986895	0.398516	2.44397	0.977253
High cholesterol (self-reported)	rs2902491	0.939948	0.311314	2.83798	0.91253
High cholesterol (self-reported)	rs34042070	1.19874	0.70576	2.03608	0.502423
High cholesterol (self-reported)	rs3874910	3.03934	1.01049	9.14172	0.0478643
High cholesterol (self-reported)	rs3918226	0.48477	0.174984	1.34299	0.163691
High cholesterol (self-reported)	rs4299376	0.824006	0.554385	1.22475	0.338393
High cholesterol (self-reported)	rs456598	1.19824	0.499216	2.87605	0.685592
High cholesterol (self-reported)	rs4704826	0.976553	0.517223	1.8438	0.94167
High cholesterol (self-reported)	rs472495	1.25366	0.609421	2.57895	0.539027
High cholesterol (self-reported)	rs55649657	0.588491	0.276931	1.25057	0.168018
High cholesterol (self-reported)	rs56299331	0.574711	0.219537	1.50449	0.259278
High cholesterol (self-reported)	rs57180587	0.641894	0.305756	1.34757	0.241341
High cholesterol (self-reported)	rs58542926	1.04656	0.614558	1.78224	0.866935
High cholesterol (self-reported)	rs58691354	1.80154	0.735171	4.4147	0.198013
High cholesterol (self-reported)	rs588136	0.763134	0.283307	2.05563	0.592862
High cholesterol (self-reported)	rs603424	1.69924	0.678548	4.25528	0.257634
High cholesterol (self-reported)	rs6129734	1.11415	0.417083	2.9762	0.829289
High cholesterol (self-reported)	rs622871	2.08857	0.862402	5.05811	0.102686
High cholesterol (self-reported)	rs635634	0.566476	0.332802	0.964221	0.0362366
High cholesterol (self-reported)	rs6511720	0.682712	0.535899	0.869744	0.00200358
High cholesterol (self-reported)	rs6739198	0.484305	0.22123	1.06022	0.06972
High cholesterol (self-reported)	rs6905288	0.34915	0.149843	0.813556	0.0147649
High cholesterol (self-reported)	rs7210574	0.788878	0.337833	1.84212	0.583639
High cholesterol (self-reported)	rs74617384	0.500906	0.307024	0.817222	0.00563648
High cholesterol (self-reported)	rs7534572	0.530182	0.310193	0.906189	0.0203302
High cholesterol (self-reported)	rs77542162	1.07601	0.543302	2.13103	0.833577
High cholesterol (self-reported)	rs799157	0.788984	0.243239	2.5592	0.693005
High cholesterol (self-reported)	rs8090363	4.22121	1.60173	11.1246	0.0035818
High cholesterol (self-reported)	rs8126001	1.30267	0.529114	3.20716	0.565142
High cholesterol (self-reported)	rs9376091	0.858156	0.346194	2.12722	0.741192
High cholesterol (self-reported)	rs964184	1.32283	1.00161	1.74707	0.0486866
Diabetes (self-reported)	rs1046319	0.846432	0.594651	1.20482	0.354664
Diabetes (self-reported)	rs10830963	0.517295	0.315355	0.848548	0.00904392
Diabetes (self-reported)	rs10965248	0.949695	0.668654	1.34886	0.773101
Diabetes (self-reported)	rs11187139	0.627952	0.436835	0.902683	0.0119725
Diabetes (self-reported)	rs112674299	0.899681	0.508894	1.59056	0.71613
Diabetes (self-reported)	rs11602873	0.92216	0.576677	1.47462	0.735103
Diabetes (self-reported)	rs11657964	0.949892	0.606267	1.48828	0.822454
Diabetes (self-reported)	rs1260326	1.40626	0.890229	2.22142	0.143868
Diabetes (self-reported)	rs1317548	0.659369	0.395019	1.10062	0.111111
Diabetes (self-reported)	rs13179413	0.738282	0.415512	1.31178	0.300841
Diabetes (self-reported)	rs13262861	0.819738	0.514507	1.30605	0.402912
Diabetes (self-reported)	rs1421085	0.715934	0.496525	1.0323	0.0734951
Diabetes (self-reported)	rs1496653	0.75974	0.469234	1.2301	0.263718
Diabetes (self-reported)	rs2237895	0.783014	0.527477	1.16235	0.224903
Diabetes (self-reported)	rs2258238	1.24315	0.752889	2.05265	0.394964
Diabetes (self-reported)	rs2476601	0.5469	0.302461	0.988887	0.0458275
Diabetes (self-reported)	rs2487569	0.535532	0.284978	1.00637	0.0523481
Diabetes (self-reported)	rs2796441	0.695664	0.453228	1.06778	0.0969145
Diabetes (self-reported)	rs2917677	0.776615	0.479118	1.25883	0.304936
Diabetes (self-reported)	rs2972145	0.957237	0.603854	1.51742	0.8525
Diabetes (self-reported)	rs3104414	0.635984	0.368625	1.09726	0.103852
Diabetes (self-reported)	rs3111316	1.4419	0.824332	2.52213	0.199552
Diabetes (self-reported)	rs340882	1.07799	0.642283	1.80928	0.776208
Diabetes (self-reported)	rs34715063	0.937662	0.48955	1.79595	0.846084
Diabetes (self-reported)	rs34872471	0.920917	0.810201	1.04676	0.20743
Diabetes (self-reported)	rs3802177	0.850698	0.591477	1.22352	0.383188
Diabetes (self-reported)	rs4719433	0.790202	0.5028	1.24188	0.307333
Diabetes (self-reported)	rs5215	0.670156	0.412596	1.0885	0.105803
Diabetes (self-reported)	rs522317	0.983726	0.586465	1.65008	0.950423
Diabetes (self-reported)	rs6765808	0.801697	0.58934	1.09057	0.1592
Diabetes (self-reported)	rs6807753	1.62364	0.916071	2.87772	0.0969559
Diabetes (self-reported)	rs6885132	0.864221	0.511961	1.45886	0.584881
Diabetes (self-reported)	rs697239	0.534275	0.331928	0.859977	0.00984713
Diabetes (self-reported)	rs73077175	1.01547	0.574872	1.79376	0.957824
Diabetes (self-reported)	rs76895963	1.04503	0.594138	1.83811	0.878491
Diabetes (self-reported)	rs77101426	0.775118	0.453666	1.32434	0.351277
Diabetes (self-reported)	rs7766070	0.990849	0.698999	1.40455	0.958813
Diabetes (self-reported)	rs77684335	1.18793	0.569316	2.47873	0.646303
Diabetes (self-reported)	rs80134320	0.614817	0.314759	1.20092	0.154442
Diabetes (self-reported)	rs8106861	0.511168	0.292933	0.891989	0.0181578
Diabetes (self-reported)	rs849135	0.789711	0.54559	1.14306	0.210822
Diabetes (self-reported)	rs9273363	0.898275	0.639527	1.26171	0.535987
Diabetes (self-reported)	rs9379084	1.07421	0.681764	1.69256	0.757622
Diabetes (diagnosed)	rs10184004	1.04053	0.614333	1.76241	0.882514
Diabetes (diagnosed)	rs10830963	0.552951	0.354392	0.862759	0.00904392
Diabetes (diagnosed)	rs10965248	0.949308	0.666534	1.35205	0.773101
Diabetes (diagnosed)	rs11602873	0.9214	0.573456	1.48046	0.735103
Diabetes (diagnosed)	rs11657964	0.952987	0.625772	1.4513	0.822454
Diabetes (diagnosed)	rs11759026	0.666134	0.365212	1.215	0.185206
Diabetes (diagnosed)	rs1182410	0.637809	0.342854	1.18651	0.155608
Diabetes (diagnosed)	rs12084158	0.337664	0.1293	0.881799	0.0266336
Diabetes (diagnosed)	rs1215470	1.41398	0.867238	2.3054	0.164867
Diabetes (diagnosed)	rs1260326	1.39273	0.893169	2.17171	0.143868
Diabetes (diagnosed)	rs12910361	0.622072	0.344469	1.12339	0.11545
Diabetes (diagnosed)	rs12967878	0.761813	0.416215	1.39437	0.377725
Diabetes (diagnosed)	rs13119920	0.895554	0.49303	1.62671	0.717169
Diabetes (diagnosed)	rs1317548	0.634287	0.362289	1.11049	0.111111
Diabetes (diagnosed)	rs13262861	0.794646	0.463716	1.36174	0.402912
Diabetes (diagnosed)	rs1399627	0.926711	0.558881	1.53663	0.767994
Diabetes (diagnosed)	rs1421085	0.722054	0.505458	1.03146	0.0734951
Diabetes (diagnosed)	rs1496653	0.744367	0.443549	1.2492	0.263718
Diabetes (diagnosed)	rs17036160	1.00744	0.536046	1.89337	0.981629
Diabetes (diagnosed)	rs1787663	1.03151	0.551866	1.92803	0.92255
Diabetes (diagnosed)	rs1800961	1.95738	1.10358	3.47172	0.021613
Diabetes (diagnosed)	rs1801212	0.840707	0.575472	1.22819	0.369614
Diabetes (diagnosed)	rs2206277	0.776176	0.412816	1.45937	0.431539
Diabetes (diagnosed)	rs2237895	0.766876	0.499518	1.17733	0.224903
Diabetes (diagnosed)	rs2258238	1.25533	0.743375	2.11986	0.394964
Diabetes (diagnosed)	rs231361	1.11997	0.626453	2.00226	0.702297
Diabetes (diagnosed)	rs2476601	0.530932	0.285213	0.988345	0.0458275
Diabetes (diagnosed)	rs2796441	0.674095	0.423144	1.07388	0.0969145
Diabetes (diagnosed)	rs28678152	0.715216	0.395463	1.29351	0.267561
Diabetes (diagnosed)	rs34715063	0.937656	0.489517	1.79605	0.846084
Diabetes (diagnosed)	rs34744311	0.713101	0.494269	1.02882	0.0705939
Diabetes (diagnosed)	rs34872471	0.920824	0.809993	1.04682	0.20743
Diabetes (diagnosed)	rs34970607	0.51238	0.294687	0.890891	0.0178184
Diabetes (diagnosed)	rs3768321	0.54969	0.300256	1.00634	0.0524385
Diabetes (diagnosed)	rs3802177	0.844959	0.578617	1.2339	0.383188
Diabetes (diagnosed)	rs3887925	1.01982	0.574428	1.81055	0.946573
Diabetes (diagnosed)	rs464605	0.731485	0.412779	1.29626	0.284119
Diabetes (diagnosed)	rs4727554	1.62013	0.621582	4.22279	0.323555
Diabetes (diagnosed)	rs506770	0.932122	0.543237	1.5994	0.79859
Diabetes (diagnosed)	rs5215	0.653937	0.390832	1.09416	0.105803
Diabetes (diagnosed)	rs58602428	1.34576	0.557295	3.24976	0.509129
Diabetes (diagnosed)	rs6885132	0.848712	0.471145	1.52886	0.584881
Diabetes (diagnosed)	rs6947830	0.802829	0.49941	1.29059	0.364547
Diabetes (diagnosed)	rs703980	0.520716	0.312355	0.868067	0.0123279
Diabetes (diagnosed)	rs72802365	1.27999	0.729125	2.24704	0.389932
Diabetes (diagnosed)	rs74567345	0.58413	0.322798	1.05703	0.0756178
Diabetes (diagnosed)	rs7646519	0.788017	0.570351	1.08875	0.148614
Diabetes (diagnosed)	rs76895963	1.04148	0.618546	1.75359	0.878491
Diabetes (diagnosed)	rs7766070	0.991586	0.719555	1.36646	0.958813
Diabetes (diagnosed)	rs79687284	1.16029	0.466476	2.88604	0.749135
Diabetes (diagnosed)	rs8118848	0.883303	0.449475	1.73585	0.718847
Diabetes (diagnosed)	rs849135	0.775823	0.521305	1.15461	0.210822
Diabetes (diagnosed)	rs904805	1.06359	0.581303	1.946	0.841481
Diabetes (diagnosed)	rs9273363	0.903019	0.653719	1.24739	0.535987
Diabetes (diagnosed)	rs9379084	1.07631	0.674667	1.71707	0.757622
Malignant neoplasm of prostate	rs1006140	0.799381	0.541522	1.18003	0.259783
Malignant neoplasm of prostate	rs10486567	0.994808	0.720859	1.37287	0.974732
Malignant neoplasm of prostate	rs10505477	0.861458	0.732751	1.01277	0.0708742
Malignant neoplasm of prostate	rs10840606	0.827587	0.656349	1.0435	0.109599
Malignant neoplasm of prostate	rs10993994	0.822063	0.685699	0.985545	0.0342304
Malignant neoplasm of prostate	rs11768309	0.945643	0.697183	1.28265	0.719315
Malignant neoplasm of prostate	rs12275055	1.05692	0.869659	1.28451	0.577924
Malignant neoplasm of prostate	rs12639623	0.756071	0.53142	1.07569	0.120088
Malignant neoplasm of prostate	rs12889169	1.01289	0.689604	1.48774	0.94793
Malignant neoplasm of prostate	rs13265330	0.846921	0.656462	1.09264	0.201126
Malignant neoplasm of prostate	rs17120257	0.927682	0.687627	1.25154	0.623179
Malignant neoplasm of prostate	rs17464492	0.807628	0.626234	1.04156	0.0997172
Malignant neoplasm of prostate	rs17632542	0.916431	0.750234	1.11945	0.392665
Malignant neoplasm of prostate	rs2220407	1.07943	0.789607	1.47564	0.63182
Malignant neoplasm of prostate	rs2242652	0.783706	0.53332	1.15165	0.21459
Malignant neoplasm of prostate	rs316025	0.849716	0.593366	1.21682	0.374063
Malignant neoplasm of prostate	rs4582524	1.22153	1.01286	1.47318	0.0362823
Malignant neoplasm of prostate	rs5759167	1.0359	0.785625	1.36591	0.802587
Malignant neoplasm of prostate	rs6458228	0.734638	0.508862	1.06059	0.0997601
Malignant neoplasm of prostate	rs6501436	0.891002	0.68632	1.15673	0.386125
Malignant neoplasm of prostate	rs6900458	1.35994	0.843896	2.19156	0.206647
Malignant neoplasm of prostate	rs7679673	0.812461	0.584278	1.12976	0.216944
Malignant neoplasm of prostate	rs7826388	0.839362	0.664368	1.06045	0.142112
Malignant neoplasm of prostate	rs80353656	0.898873	0.644163	1.2543	0.530554
Venous thromboembolism	rs12710257	0.800589	0.606582	1.05665	0.116221
Venous thromboembolism	rs2066865	0.795807	0.679388	0.932175	0.00464961
Venous thromboembolism	rs2289252	0.913622	0.760541	1.09751	0.334286
Venous thromboembolism	rs28463525	1.00291	0.838176	1.20001	0.974719
Venous thromboembolism	rs479486	0.825625	0.591072	1.15325	0.261114
Venous thromboembolism	rs507666	0.908639	0.829837	0.994924	0.0384562
Venous thromboembolism	rs6025	0.943483	0.877737	1.01415	0.114424
Venous thromboembolism	rs6060288	1.02339	0.825205	1.26917	0.833257
Venous thromboembolism	rs6684036	0.8099	0.588433	1.11472	0.195786
Venous thromboembolism	rs78807356	1.57772	0.972378	2.5599	0.0648101
DVT of lower extremities	rs2519093	0.922162	0.847185	1.00377	0.0610752
DVT of lower extremities	rs3756011	0.915054	0.748671	1.11842	0.385945
DVT of lower extremities	rs439523	0.853822	0.688012	1.05959	0.151414
DVT of lower extremities	rs6025	0.959804	0.912138	1.00996	0.114424
DVT of lower extremities	rs6088764	1.02249	0.834291	1.25314	0.830324
DVT of lower extremities	rs6825454	0.80403	0.667187	0.96894	0.0219357
DVT of lower extremities	rs80137017	1.01215	0.820929	1.2479	0.91002
DVT of lower extremities and pulmonary embolism	rs10886430	0.946835	0.667846	1.34237	0.759035
DVT of lower extremities and pulmonary embolism	rs12710257	0.798378	0.602823	1.05737	0.116221
DVT of lower extremities and pulmonary embolism	rs2066865	0.792821	0.67508	0.931098	0.00464961
DVT of lower extremities and pulmonary embolism	rs3756011	0.925349	0.776485	1.10275	0.385945
DVT of lower extremities and pulmonary embolism	rs479486	0.837793	0.615285	1.14077	0.261114
DVT of lower extremities and pulmonary embolism	rs507666	0.908727	0.829995	0.994929	0.0384562
DVT of lower extremities and pulmonary embolism	rs6025	0.943151	0.877044	1.01424	0.114424
DVT of lower extremities and pulmonary embolism	rs6060288	1.02401	0.821063	1.27712	0.833257
DVT of lower extremities and pulmonary embolism	rs6684036	0.814097	0.596131	1.11176	0.195786
DVT of lower extremities and pulmonary embolism	rs78807356	1.6165	0.970928	2.69132	0.0648101
DVT of lower extremities and pulmonary embolism	rs80137017	1.01038	0.84464	1.20865	0.91002
No vascular/heart problems	rs10076730	2.54173	1.20186	5.37532	0.0146395
No vascular/heart problems	rs10100333	1.45571	0.545642	3.88365	0.453255
No vascular/heart problems	rs10250103	1.09742	0.294786	4.08543	0.889755
No vascular/heart problems	rs10493818	0.788594	0.286904	2.16755	0.645232
No vascular/heart problems	rs1052486	1.44861	0.514818	4.07613	0.4826
No vascular/heart problems	rs10884194	1.85916	0.469115	7.36805	0.377424
No vascular/heart problems	rs10900127	1.79605	0.462903	6.9686	0.397255
No vascular/heart problems	rs11037564	3.09239	0.899363	10.633	0.0731864
No vascular/heart problems	rs111663960	1.13553	0.511943	2.51872	0.754497
No vascular/heart problems	rs11191580	1.19963	0.541386	2.6582	0.653881
No vascular/heart problems	rs112204826	1.16435	0.29445	4.60422	0.828262
No vascular/heart problems	rs11247626	2.6141	0.775553	8.81114	0.121142
No vascular/heart problems	rs112684153	3.22207	0.865846	11.9903	0.0809595
No vascular/heart problems	rs113734386	3.27874	0.931963	11.5349	0.0642831
No vascular/heart problems	rs11556924	4.56893	1.61526	12.9237	0.00418526
No vascular/heart problems	rs11608149	2.88006	0.913489	9.08031	0.0709878
No vascular/heart problems	rs11636952	0.858147	0.420465	1.75143	0.674274
No vascular/heart problems	rs11724647	1.61625	0.679355	3.84519	0.277605
No vascular/heart problems	rs11751804	0.760409	0.192348	3.00613	0.696124
No vascular/heart problems	rs11770148	1.82107	0.585003	5.66883	0.300849
No vascular/heart problems	rs11771259	2.97753	1.01119	8.76755	0.0476813
No vascular/heart problems	rs117913411	0.889452	0.245324	3.22481	0.858512
No vascular/heart problems	rs11803449	1.34213	0.356881	5.04737	0.663267
No vascular/heart problems	rs11864054	2.61489	0.837949	8.16	0.0978226
No vascular/heart problems	rs12116494	1.96834	0.505121	7.67018	0.329141
No vascular/heart problems	rs12258967	1.09582	0.483674	2.48273	0.826418
No vascular/heart problems	rs12368309	1.17656	0.250088	5.53523	0.836949
No vascular/heart problems	rs1275988	2.10451	1.10264	4.01669	0.024053
No vascular/heart problems	rs12906962	3.29781	0.783939	13.8729	0.103545
No vascular/heart problems	rs12920176	4.82488	1.4832	15.6955	0.00892275
No vascular/heart problems	rs12928131	2.8608	0.886977	9.22706	0.0785335
No vascular/heart problems	rs12978472	0.974905	0.45997	2.06631	0.947129
No vascular/heart problems	rs13101632	0.23089	0.0473558	1.12574	0.0697591
No vascular/heart problems	rs13125101	1.02114	0.661214	1.57698	0.924839
No vascular/heart problems	rs1333045	6.86784	1.93388	24.39	0.00288248
No vascular/heart problems	rs1407256	1.38767	0.454709	4.23483	0.564926
No vascular/heart problems	rs1422278	0.6259	0.207268	1.89007	0.405982
No vascular/heart problems	rs142639572	4.62506	2.28882	9.34592	1.98e-05
No vascular/heart problems	rs1436138	1.92687	0.693707	5.35215	0.208257
No vascular/heart problems	rs146542417	1.10474	0.299979	4.06844	0.880955
No vascular/heart problems	rs149764880	3.34509	1.35801	8.23971	0.00865573
No vascular/heart problems	rs164749	0.915706	0.292459	2.86713	0.879803
No vascular/heart problems	rs1650581	1.97361	0.803318	4.84879	0.138219
No vascular/heart problems	rs16895971	1.05039	0.314291	3.51052	0.936348
No vascular/heart problems	rs169080	0.76625	0.203936	2.87903	0.693411
No vascular/heart problems	rs17419291	2.59964	0.708441	9.53947	0.149771
No vascular/heart problems	rs1757211	1.39282	0.403757	4.80472	0.599969
No vascular/heart problems	rs17637472	2.448	1.06618	5.62073	0.0347628
No vascular/heart problems	rs17677603	0.863562	0.252941	2.94828	0.814871
No vascular/heart problems	rs17747401	2.59616	0.732379	9.20292	0.139512
No vascular/heart problems	rs1777279	8.26684	2.09904	32.5581	0.00252606
No vascular/heart problems	rs1801253	0.97369	0.457182	2.07373	0.944891
No vascular/heart problems	rs186934271	1.21057	0.292309	5.01345	0.792114
No vascular/heart problems	rs1882961	0.704894	0.189386	2.62362	0.601997
No vascular/heart problems	rs188315257	1.86046	0.468492	7.38824	0.377586
No vascular/heart problems	rs1945483	5.16924	1.27981	20.8789	0.0210892
No vascular/heart problems	rs1995977	0.595075	0.167843	2.1098	0.421496
No vascular/heart problems	rs2014590	0.575703	0.219012	1.51331	0.262803
No vascular/heart problems	rs2062316	2.89365	1.04855	7.98548	0.0402138
No vascular/heart problems	rs2103805	1.93168	0.727675	5.12779	0.186241
No vascular/heart problems	rs2193950	0.721576	0.37585	1.38532	0.326799
No vascular/heart problems	rs223340	0.560139	0.176784	1.7748	0.324624
No vascular/heart problems	rs2246490	2.2328	0.589542	8.45642	0.2371
No vascular/heart problems	rs2298359	0.196318	0.0273721	1.40803	0.105322
No vascular/heart problems	rs2301597	3.46137	0.887119	13.5056	0.0738463
No vascular/heart problems	rs2306363	1.60274	0.569433	4.5111	0.37162
No vascular/heart problems	rs2372990	1.46399	0.403766	5.30822	0.561915
No vascular/heart problems	rs2478543	3.79921	1.33992	10.7723	0.0120625
No vascular/heart problems	rs2643826	2.41199	1.10503	5.26471	0.0270508
No vascular/heart problems	rs268263	0.704742	0.233423	2.12773	0.534804
No vascular/heart problems	rs2705460	2.80616	0.996114	7.90528	0.0508633
No vascular/heart problems	rs2735348	1.15573	0.324286	4.11893	0.823369
No vascular/heart problems	rs2744132	1.11354	0.292488	4.23942	0.874712
No vascular/heart problems	rs2838351	1.41703	0.390733	5.13901	0.595902
No vascular/heart problems	rs28394055	2.19988	0.684623	7.06879	0.185566
No vascular/heart problems	rs28667801	2.75566	0.983073	7.72439	0.0539128
No vascular/heart problems	rs2881854	1.17875	0.346007	4.01566	0.792579
No vascular/heart problems	rs2966114	1.72193	0.641765	4.62015	0.280495
No vascular/heart problems	rs3184504	2.02647	1.10807	3.70607	0.0218369
No vascular/heart problems	rs323713	0.317291	0.0872662	1.15364	0.0813352
No vascular/heart problems	rs327214	0.944092	0.267297	3.33453	0.928794
No vascular/heart problems	rs35429	2.8063	1.27698	6.16715	0.0102102
No vascular/heart problems	rs35432681	6.92512	1.88998	25.3745	0.00349143
No vascular/heart problems	rs35783704	0.939192	0.337434	2.61408	0.904388
No vascular/heart problems	rs35942721	7.09309	2.35614	21.3535	0.000493679
No vascular/heart problems	rs360153	2.02683	0.770036	5.33484	0.152496
No vascular/heart problems	rs36071027	1.1459	0.403994	3.25026	0.797921
No vascular/heart problems	rs3764769	1.57091	0.495434	4.98098	0.443008
No vascular/heart problems	rs3790604	2.46208	1.05064	5.76967	0.0381086
No vascular/heart problems	rs3801883	1.25742	0.37713	4.19247	0.709281
No vascular/heart problems	rs3809060	1.69201	0.471652	6.06994	0.419706
No vascular/heart problems	rs3821843	1.80328	0.668848	4.86183	0.243947
No vascular/heart problems	rs3918226	1.50671	0.84624	2.68266	0.163691
No vascular/heart problems	rs392794	1.79575	0.604314	5.33615	0.292079
No vascular/heart problems	rs3933653	0.7014	0.167702	2.93354	0.627088
No vascular/heart problems	rs4128859	0.454226	0.114947	1.79493	0.260323
No vascular/heart problems	rs4141741	1.15791	0.289047	4.63853	0.835955
No vascular/heart problems	rs4459609	0.812117	0.354687	1.85948	0.622447
No vascular/heart problems	rs448385	2.16847	0.670758	7.01038	0.196036
No vascular/heart problems	rs4757138	4.25105	1.26265	14.3123	0.0194632
No vascular/heart problems	rs4775373	0.407229	0.102192	1.62278	0.202794
No vascular/heart problems	rs483465	2.7919	0.939032	8.30082	0.0647693
No vascular/heart problems	rs4883481	4.38369	1.24487	15.4368	0.0213905
No vascular/heart problems	rs488834	1.61331	0.531879	4.89354	0.398207
No vascular/heart problems	rs4980379	3.06144	1.35302	6.92705	0.0072375
No vascular/heart problems	rs4981000	2.8494	0.721039	11.2602	0.135305
No vascular/heart problems	rs516246	1.40272	0.359619	5.47139	0.626039
No vascular/heart problems	rs55691716	1.37224	0.351232	5.36122	0.649017
No vascular/heart problems	rs55872725	2.34256	0.929092	5.90641	0.0712119
No vascular/heart problems	rs56042504	1.67122	0.429116	6.50871	0.459087
No vascular/heart problems	rs56388530	1.18495	0.418386	3.35603	0.749346
No vascular/heart problems	rs57139556	2.50671	1.15806	5.42596	0.0196768
No vascular/heart problems	rs57748895	1.14717	0.418039	3.14805	0.78979
No vascular/heart problems	rs57786342	5.48652	1.41708	21.2422	0.0137116
No vascular/heart problems	rs6026739	1.17173	0.639853	2.14572	0.607656
No vascular/heart problems	rs6031431	2.40249	0.696868	8.28273	0.165119
No vascular/heart problems	rs6039216	1.60316	0.736832	3.48805	0.234046
No vascular/heart problems	rs604723	1.35532	0.768942	2.38884	0.293074
No vascular/heart problems	rs6090907	1.9855	0.522803	7.54051	0.313739
No vascular/heart problems	rs62189013	2.01244	0.63759	6.35192	0.233047
No vascular/heart problems	rs62444225	2.24878	0.608913	8.305	0.224073
No vascular/heart problems	rs62481856	2.8247	1.03802	7.68667	0.0420467
No vascular/heart problems	rs6271	2.32644	0.499872	10.8274	0.281842
No vascular/heart problems	rs6433893	0.443688	0.111626	1.76355	0.248416
No vascular/heart problems	rs6441207	3.86864	1.12285	13.3289	0.0320658
No vascular/heart problems	rs6554841	0.598215	0.150843	2.37241	0.464801
No vascular/heart problems	rs6766859	2.90829	0.977689	8.65115	0.0549298
No vascular/heart problems	rs682709	0.430641	0.150227	1.23448	0.11689
No vascular/heart problems	rs6905288	6.00239	1.4211	25.3527	0.0147649
No vascular/heart problems	rs6961048	3.40333	1.06676	10.8578	0.038529
No vascular/heart problems	rs7117386	1.36863	0.621245	3.01515	0.436143
No vascular/heart problems	rs71440054	1.21828	0.312646	4.74722	0.776013
No vascular/heart problems	rs72683923	6.5216	1.88031	22.6193	0.00312548
No vascular/heart problems	rs72801474	0.337013	0.0823508	1.37919	0.130325
No vascular/heart problems	rs72831343	0.929629	0.519146	1.66468	0.806079
No vascular/heart problems	rs72915163	0.907004	0.2878	2.85842	0.867632
No vascular/heart problems	rs7340705	1.1897	0.349672	4.04779	0.780975
No vascular/heart problems	rs73728279	1.52082	0.426247	5.42615	0.518268
No vascular/heart problems	rs74378158	1.23362	0.332248	4.58038	0.753755
No vascular/heart problems	rs74439044	3.15144	0.895212	11.0941	0.0738389
No vascular/heart problems	rs74617384	8.92879	1.89494	42.0717	0.00563648
No vascular/heart problems	rs751984	2.40003	0.780352	7.3815	0.126679
No vascular/heart problems	rs75523587	0.696267	0.182568	2.65538	0.59606
No vascular/heart problems	rs7586471	0.716208	0.174139	2.94566	0.643627
No vascular/heart problems	rs76038906	1.14666	0.332559	3.95364	0.828445
No vascular/heart problems	rs7612014	0.692064	0.180676	2.65089	0.591136
No vascular/heart problems	rs76452347	1.22466	0.386683	3.87862	0.730418
No vascular/heart problems	rs7763350	2.04485	0.798105	5.23916	0.136173
No vascular/heart problems	rs77924615	1.9573	0.803684	4.76684	0.139203
No vascular/heart problems	rs7807797	2.91364	0.847862	10.0126	0.0895155
No vascular/heart problems	rs7817124	0.895747	0.262254	3.05949	0.860549
No vascular/heart problems	rs7972957	0.515593	0.173587	1.53143	0.233002
No vascular/heart problems	rs8027450	1.47655	0.772296	2.823	0.238569
No vascular/heart problems	rs8065350	2.04333	0.441949	9.44722	0.360334
No vascular/heart problems	rs8081301	1.9166	0.580719	6.32553	0.285578
No vascular/heart problems	rs8102879	0.640216	0.167771	2.44307	0.513968
No vascular/heart problems	rs8118848	1.22154	0.410908	3.63137	0.718847
No vascular/heart problems	rs8181022	0.460207	0.128131	1.65291	0.234182
No vascular/heart problems	rs866573	1.47266	0.373613	5.80471	0.580186
No vascular/heart problems	rs893929	2.48201	0.765933	8.04297	0.129655
No vascular/heart problems	rs9286351	0.689477	0.199617	2.38146	0.556573
No vascular/heart problems	rs9291932	1.07104	0.312122	3.67523	0.91313
No vascular/heart problems	rs9317097	0.599805	0.185642	1.93796	0.392966
No vascular/heart problems	rs9479078	4.98852	1.2907	19.2806	0.0198088
No vascular/heart problems	rs951914	1.74576	0.656779	4.64033	0.263944
No vascular/heart problems	rs954768	2.48467	0.625177	9.87493	0.196083
No vascular/heart problems	rs9811922	0.323926	0.0914116	1.14786	0.0807492
No vascular/heart problems	rs9836592	0.301449	0.0811043	1.12042	0.0734147
No vascular/heart problems	rs9844972	0.763349	0.204248	2.85292	0.688082
No vascular/heart problems	rs9873503	2.0094	0.540395	7.47175	0.297655
Systolic blood pressure	rs1000423	0.0875373	0.00757194	1.012	0.0511225
Systolic blood pressure	rs10046418	7.01074	0.352985	139.243	0.201564
Systolic blood pressure	rs10048404	0.014341	0.000880218	0.233653	0.00287185
Systolic blood pressure	rs10081146	1.02257	0.0499875	20.9182	0.988437
Systolic blood pressure	rs10125995	2.95555	0.152471	57.2914	0.473686
Systolic blood pressure	rs10197864	2.44872	0.126148	47.5332	0.55396
Systolic blood pressure	rs10269774	0.237965	0.0353308	1.60277	0.140146
Systolic blood pressure	rs1034565	0.274519	0.0138501	5.44115	0.396248
Systolic blood pressure	rs10774625	0.100005	0.0138584	0.72166	0.0224006
Systolic blood pressure	rs10776752	0.108911	0.0136085	0.87163	0.0366651
Systolic blood pressure	rs10817007	0.105271	0.00692906	1.59936	0.104865
Systolic blood pressure	rs10853913	0.223751	0.0173029	2.89341	0.251603
Systolic blood pressure	rs10883543	2.48481	0.316226	19.5249	0.386828
Systolic blood pressure	rs10891481	0.405321	0.0311688	5.27081	0.490194
Systolic blood pressure	rs10922532	1.40918	0.1408	14.1035	0.770389
Systolic blood pressure	rs1098708	0.621092	0.0350947	10.9919	0.745277
Systolic blood pressure	rs11191580	0.737996	0.195558	2.78504	0.653881
Systolic blood pressure	rs1121065	1.9609	0.141846	27.1078	0.615289
Systolic blood pressure	rs112641450	1.71878	0.0418424	70.6028	0.775097
Systolic blood pressure	rs113160450	3.54882	0.190445	66.13	0.396026
Systolic blood pressure	rs113614541	0.0344716	0.000212534	5.59105	0.194606
Systolic blood pressure	rs11600169	0.377352	0.0173434	8.21031	0.535131
Systolic blood pressure	rs11605215	2.60978	0.151863	44.8496	0.508556
Systolic blood pressure	rs11616710	0.0617357	0.00401491	0.949287	0.0457898
Systolic blood pressure	rs11641308	0.446355	0.0350839	5.67875	0.534191
Systolic blood pressure	rs11667829	1	0.0436726	22.8976	1
Systolic blood pressure	rs116734066	0.260626	0.0188274	3.60783	0.315881
Systolic blood pressure	rs1167809	0.0531052	0.00313239	0.900322	0.0420818
Systolic blood pressure	rs11721984	0.0146608	0.00118227	0.181801	0.00101196
Systolic blood pressure	rs117472357	14.3089	0.663498	308.584	0.0894721
Systolic blood pressure	rs11821781	0.0332173	0.00138546	0.796411	0.0356904
Systolic blood pressure	rs11874	0.908327	0.134433	6.13733	0.921425
Systolic blood pressure	rs11900857	0.404094	0.0182473	8.9488	0.566419
Systolic blood pressure	rs11902573	0.128347	0.00622768	2.64512	0.183552
Systolic blood pressure	rs12258967	0.853901	0.208139	3.50317	0.826418
Systolic blood pressure	rs1229984	0.118191	0.0188724	0.740181	0.0225233
Systolic blood pressure	rs12335801	3.86206	0.105669	141.153	0.461773
Systolic blood pressure	rs12463320	0.324072	0.0180458	5.81977	0.444447
Systolic blood pressure	rs1250259	1.5957	0.159943	15.9198	0.69049
Systolic blood pressure	rs12643599	0.251169	0.0202639	3.11322	0.282036
Systolic blood pressure	rs12656497	1.39776	0.45296	4.31324	0.560247
Systolic blood pressure	rs12694861	3.08613	0.161518	58.9665	0.454027
Systolic blood pressure	rs12888271	1.39744	0.105444	18.52	0.799645
Systolic blood pressure	rs1290784	8.5486	1.04954	69.6294	0.0449437
Systolic blood pressure	rs12978472	1.06498	0.16565	6.8469	0.947129
Systolic blood pressure	rs13107325	97.8953	6.09376	1572.67	0.00121331
Systolic blood pressure	rs13125101	0.944996	0.291717	3.06124	0.924839
Systolic blood pressure	rs13129779	1.52426	0.0910578	25.5151	0.769374
Systolic blood pressure	rs13141838	0.30267	0.0225208	4.06775	0.367294
Systolic blood pressure	rs13154549	1.32072	0.117647	14.8265	0.821618
Systolic blood pressure	rs1332813	0.375425	0.0246397	5.72018	0.48081
Systolic blood pressure	rs13419498	4.64763	0.325419	66.3773	0.257433
Systolic blood pressure	rs13436194	0.117168	0.0135031	1.01667	0.051775
Systolic blood pressure	rs137923903	0.153205	0.00400248	5.8643	0.313073
Systolic blood pressure	rs138110118	4.8059	0.177194	130.347	0.351186
Systolic blood pressure	rs138443500	1.22098	0.0905651	16.461	0.880424
Systolic blood pressure	rs1436138	0.161065	0.00937249	2.76789	0.208257
Systolic blood pressure	rs1437649	0.282526	0.0142271	5.61049	0.407134
Systolic blood pressure	rs144356415	0.49041	0.0262478	9.16274	0.633354
Systolic blood pressure	rs148192731	0.0932652	0.0069897	1.24446	0.0727235
Systolic blood pressure	rs1530558	0.237862	0.00765254	7.39343	0.412776
Systolic blood pressure	rs1543270	0.438377	0.0427355	4.49683	0.487494
Systolic blood pressure	rs1543927	0.937715	0.128219	6.8579	0.949489
Systolic blood pressure	rs1644318	1.92885	0.25243	14.7386	0.526625
Systolic blood pressure	rs17011002	0.355016	0.0442807	2.84631	0.329516
Systolic blood pressure	rs17056301	0.472266	0.0416221	5.35857	0.544926
Systolic blood pressure	rs17080102	0.0605614	0.0053919	0.680221	0.0230713
Systolic blood pressure	rs17173238	0.47288	0.0379373	5.89433	0.560689
Systolic blood pressure	rs1722850	0.483665	0.0284664	8.21781	0.615252
Systolic blood pressure	rs17245822	0.11364	0.0066287	1.94821	0.133614
Systolic blood pressure	rs17535443	1.07823	0.126142	9.21649	0.945143
Systolic blood pressure	rs17677603	1.33134	0.12131	14.6109	0.814871
Systolic blood pressure	rs17759661	1.22746	0.13397	11.2463	0.856095
Systolic blood pressure	rs1779240	0.664022	0.0688031	6.40852	0.723352
Systolic blood pressure	rs1813742	0.237656	0.0251424	2.24642	0.209912
Systolic blood pressure	rs1863910	8.57752	0.433551	169.701	0.158181
Systolic blood pressure	rs1887320	2.48224	0.347079	17.7525	0.365063
Systolic blood pressure	rs1981080	0.204292	0.00745066	5.60156	0.34717
Systolic blood pressure	rs2062316	0.114504	0.0144425	0.907824	0.0402138
Systolic blood pressure	rs2071265	3.62219	0.497901	26.3512	0.203646
Systolic blood pressure	rs2071303	0.406398	0.0349352	4.72759	0.47201
Systolic blood pressure	rs2076328	0.240742	0.0129322	4.48158	0.339808
Systolic blood pressure	rs2116942	0.163161	0.0148443	1.79338	0.138231
Systolic blood pressure	rs2177843	10.8604	1.05345	111.964	0.0450973
Systolic blood pressure	rs2249105	0.577602	0.0628079	5.31182	0.627784
Systolic blood pressure	rs2280446	18.5897	0.735699	469.723	0.076109
Systolic blood pressure	rs2288276	0.698507	0.0470002	10.381	0.794412
Systolic blood pressure	rs2289124	0.619761	0.0279476	13.7437	0.762208
Systolic blood pressure	rs2299098	8.6123	0.43423	170.812	0.157744
Systolic blood pressure	rs2301597	0.249655	0.0545186	1.14323	0.0738463
Systolic blood pressure	rs2303083	0.686753	0.0894999	5.26961	0.717766
Systolic blood pressure	rs2306363	0.335802	0.0306495	3.67911	0.37162
Systolic blood pressure	rs2306526	0.349788	0.0291268	4.20066	0.40751
Systolic blood pressure	rs231708	2.28368	0.112801	46.2334	0.590511
Systolic blood pressure	rs2379829	6.29268	0.316133	125.257	0.228065
Systolic blood pressure	rs2382818	0.430636	0.0217765	8.51595	0.580058
Systolic blood pressure	rs2423514	0.560192	0.0492171	6.37613	0.640496
Systolic blood pressure	rs2447607	0.643998	0.0503382	8.23894	0.735074
Systolic blood pressure	rs2493296	0.157918	0.0156241	1.59612	0.117858
Systolic blood pressure	rs2571445	0.0481751	0.0030929	0.750376	0.0303877
Systolic blood pressure	rs262986	1	0.0488994	20.4502	1
Systolic blood pressure	rs2638432	0.97807	0.0697768	13.7097	0.986867
Systolic blood pressure	rs2643826	0.058146	0.00466863	0.724188	0.0270508
Systolic blood pressure	rs2681492	0.151573	0.0376185	0.610722	0.00796515
Systolic blood pressure	rs268263	1.60061	0.362407	7.06927	0.534804
Systolic blood pressure	rs2717334	0.0132641	0.00107321	0.163936	0.000752869
Systolic blood pressure	rs2782510	1.16244	0.0499716	27.0405	0.925308
Systolic blood pressure	rs2782980	0.205464	0.0241288	1.74959	0.147585
Systolic blood pressure	rs28379715	0.945192	0.0564957	15.8134	0.968718
Systolic blood pressure	rs2904315	2.69003	0.138515	52.2415	0.513211
Systolic blood pressure	rs2971608	8.82674	0.831627	93.6854	0.0707595
Systolic blood pressure	rs2977334	0.41041	0.0352772	4.77466	0.476873
Systolic blood pressure	rs2978456	0.213493	0.00926941	4.91715	0.334633
Systolic blood pressure	rs3211995	4.74987	0.37668	59.8949	0.228224
Systolic blood pressure	rs34727427	0.271345	0.0164571	4.47396	0.361666
Systolic blood pressure	rs34896506	3.76517	0.350025	40.5015	0.274009
Systolic blood pressure	rs35052277	4.64572	0.124317	173.611	0.405738
Systolic blood pressure	rs35186327	10.137	0.560821	183.228	0.116793
Systolic blood pressure	rs35213536	1.56459	0.118807	20.6044	0.733603
Systolic blood pressure	rs35224044	1.60222	0.131902	19.4622	0.711382
Systolic blood pressure	rs35300112	2.94298	0.311426	27.8112	0.346211
Systolic blood pressure	rs35444	0.0575917	0.00658594	0.503619	0.00988003
Systolic blood pressure	rs35593046	0.190143	0.0122947	2.94064	0.23482
Systolic blood pressure	rs3751497	24.7666	1.10851	553.34	0.0428674
Systolic blood pressure	rs3786132	1.0701	0.0722367	15.8521	0.960711
Systolic blood pressure	rs3786516	44.1091	2.5064	776.257	0.00965398
Systolic blood pressure	rs3827750	0.0555754	0.00514049	0.600842	0.0173398
Systolic blood pressure	rs3850671	3.94939	0.199032	78.3678	0.367566
Systolic blood pressure	rs4141663	0.0181208	0.00181907	0.180512	0.000626927
Systolic blood pressure	rs419009	10.5079	0.631357	174.886	0.101118
Systolic blood pressure	rs4246616	4.7307	0.273131	81.9368	0.285492
Systolic blood pressure	rs4480845	1.8599	0.234799	14.7328	0.556749
Systolic blood pressure	rs452036	1.16349	0.085842	15.7699	0.909348
Systolic blood pressure	rs4639796	6.27259	0.329416	119.44	0.221944
Systolic blood pressure	rs4705300	0.1113	0.00504265	2.45658	0.164317
Systolic blood pressure	rs4736135	1.82486	0.112208	29.6778	0.672494
Systolic blood pressure	rs488834	0.290197	0.0164491	5.1197	0.398207
Systolic blood pressure	rs4897473	0.0930574	0.0045352	1.90944	0.123462
Systolic blood pressure	rs4925066	0.0190594	0.000985653	0.368547	0.00877976
Systolic blood pressure	rs4932373	0.354256	0.0719127	1.74514	0.202113
Systolic blood pressure	rs4936098	0.652673	0.0787086	5.41214	0.692585
Systolic blood pressure	rs55857306	0.185084	0.0597402	0.573416	0.00345615
Systolic blood pressure	rs55962158	8.56349	0.375733	195.174	0.178199
Systolic blood pressure	rs56092448	1.89959	0.122182	29.5335	0.646713
Systolic blood pressure	rs57946343	1.65257	0.263964	10.3461	0.59143
Systolic blood pressure	rs58461937	0.162284	0.0137351	1.91744	0.148936
Systolic blood pressure	rs59473955	0.0158258	0.000795521	0.314833	0.00657794
Systolic blood pressure	rs604723	0.511057	0.146219	1.78622	0.293074
Systolic blood pressure	rs60691990	0.494137	0.0609801	4.00413	0.509012
Systolic blood pressure	rs61692975	0.0342912	0.00196459	0.598538	0.0207888
Systolic blood pressure	rs62368019	0.245573	0.0183651	3.28373	0.288544
Systolic blood pressure	rs62430713	0.809683	0.0488935	13.4084	0.882808
Systolic blood pressure	rs62481856	0.307397	0.0985844	0.958496	0.0420467
Systolic blood pressure	rs62536879	0.0495545	0.00228179	1.0762	0.0557171
Systolic blood pressure	rs6271	0.110356	0.00199296	6.11073	0.281842
Systolic blood pressure	rs629864	8.7219	0.463144	164.25	0.148155
Systolic blood pressure	rs6452769	3.01824	0.213264	42.7161	0.413887
Systolic blood pressure	rs6484437	7.55495	0.723574	78.8824	0.0910939
Systolic blood pressure	rs6485612	3.06773	0.146927	64.0521	0.469677
Systolic blood pressure	rs6504213	0.0742887	0.00694796	0.794308	0.0315168
Systolic blood pressure	rs6544667	0.314737	0.0196118	5.05098	0.414313
Systolic blood pressure	rs6745430	3.21564	0.179688	57.546	0.427399
Systolic blood pressure	rs686533	0.171629	0.0110105	2.67531	0.208489
Systolic blood pressure	rs7005666	8.3398	0.359419	193.513	0.186119
Systolic blood pressure	rs7107356	0.0858882	0.0133883	0.550987	0.00963833
Systolic blood pressure	rs71654213	0.203554	0.0180706	2.2929	0.197616
Systolic blood pressure	rs7236548	0.506091	0.0343005	7.46718	0.61994
Systolic blood pressure	rs726073	0.658996	0.0686407	6.32679	0.717811
Systolic blood pressure	rs72812818	0.226053	0.0166718	3.06507	0.263599
Systolic blood pressure	rs72834437	2.00822	0.117262	34.3927	0.630446
Systolic blood pressure	rs7302981	0.0414194	0.00340392	0.503998	0.0125095
Systolic blood pressure	rs73046792	0.14705	0.0143656	1.50525	0.106227
Systolic blood pressure	rs7315688	0.0437226	0.00304299	0.628219	0.0213416
Systolic blood pressure	rs73563812	1.98024	0.235433	16.6558	0.529466
Systolic blood pressure	rs743395	0.907182	0.0577153	14.2593	0.944745
Systolic blood pressure	rs7459106	0.0866506	0.00408246	1.83917	0.116623
Systolic blood pressure	rs74900445	0.364653	0.0264991	5.01798	0.450757
Systolic blood pressure	rs7563362	0.116215	0.00852543	1.5842	0.106351
Systolic blood pressure	rs75777337	0.287805	0.041495	1.99618	0.207507
Systolic blood pressure	rs75989961	5.43059	0.224547	131.337	0.297864
Systolic blood pressure	rs7610813	0.619679	0.037679	10.1914	0.737644
Systolic blood pressure	rs7615099	1.1198	0.0540505	23.1998	0.94167
Systolic blood pressure	rs7764523	0.119867	0.00742886	1.9341	0.134889
Systolic blood pressure	rs7765526	0.43971	0.0243632	7.93595	0.577766
Systolic blood pressure	rs77870048	0.19375	0.0162766	2.30632	0.194039
Systolic blood pressure	rs7795126	9.50999	0.710779	127.24	0.0887516
Systolic blood pressure	rs7814142	0.608291	0.0799705	4.62693	0.631087
Systolic blood pressure	rs78744936	0.0199227	0.00109707	0.361794	0.00811322
Systolic blood pressure	rs7889	13.2078	1.05297	165.67	0.0455003
Systolic blood pressure	rs7938342	1.11551	0.196212	6.34199	0.901879
Systolic blood pressure	rs7941511	0.121389	0.0187503	0.785876	0.0269079
Systolic blood pressure	rs8010280	0.24172	0.0124522	4.69223	0.348045
Systolic blood pressure	rs80346118	0.321032	0.0272835	3.77743	0.366342
Systolic blood pressure	rs861585	0.404119	0.020744	7.87276	0.549814
Systolic blood pressure	rs891511	0.225856	0.02466	2.06856	0.187925
Systolic blood pressure	rs922888	0.0945727	0.0121503	0.736114	0.0242824
Systolic blood pressure	rs9294987	4.86167	0.34632	68.2485	0.240689
Systolic blood pressure	rs9349379	3.08127	0.198303	47.8774	0.421385
Systolic blood pressure	rs9509847	0.0416311	0.00215118	0.805673	0.0354709
Systolic blood pressure	rs9549328	1.57775	0.0770381	32.3125	0.76723
Systolic blood pressure	rs9636202	0.768003	0.0398664	14.7951	0.861168
Systolic blood pressure	rs9773022	0.0614357	0.00263389	1.433	0.0825442
Systolic blood pressure	rs979532	0.0338861	0.00191884	0.598418	0.0208604
Diastolic blood pressure	rs10233389	0.452912	0.0246991	8.30511	0.593564
Diastolic blood pressure	rs10743348	0.373488	0.0696395	2.00307	0.250424
Diastolic blood pressure	rs1077795	0.163192	0.0119248	2.23329	0.174439
Diastolic blood pressure	rs1078721	0.243203	0.0257591	2.29619	0.217088
Diastolic blood pressure	rs10804564	0.00849975	0.000545122	0.132532	0.000668795
Diastolic blood pressure	rs10840457	9.33119	1.13049	77.0208	0.0380894
Diastolic blood pressure	rs10890285	4.17457	0.263604	66.1107	0.310605
Diastolic blood pressure	rs10900112	0.711504	0.041765	12.1211	0.81398
Diastolic blood pressure	rs10911271	0.56718	0.0328427	9.79498	0.696437
Diastolic blood pressure	rs10926985	1.41326	0.294953	6.77158	0.665238
Diastolic blood pressure	rs10975462	0.0756512	0.00455573	1.25624	0.071724
Diastolic blood pressure	rs10993958	0.113216	0.00465085	2.75603	0.181045
Diastolic blood pressure	rs11021221	2.29419	0.197883	26.598	0.506576
Diastolic blood pressure	rs11022769	0.0169393	0.000917366	0.312788	0.006121
Diastolic blood pressure	rs11080467	8.56782	0.705998	103.977	0.0916734
Diastolic blood pressure	rs11105358	5.4449	0.758133	39.1053	0.0920409
Diastolic blood pressure	rs112119449	0.149519	0.00705005	3.17102	0.222676
Diastolic blood pressure	rs11222084	5.72597	0.823419	39.8178	0.0777932
Diastolic blood pressure	rs112370520	0.975053	0.123591	7.69257	0.980874
Diastolic blood pressure	rs113806982	1.47219	0.0747671	28.9878	0.799217
Diastolic blood pressure	rs11556924	0.0259132	0.0021269	0.315716	0.00418526
Diastolic blood pressure	rs11636952	1.33485	0.347125	5.13307	0.674274
Diastolic blood pressure	rs11731886	0.45622	0.0484759	4.29361	0.492651
Diastolic blood pressure	rs11774085	4.14811	0.411883	41.7759	0.227327
Diastolic blood pressure	rs11782995	1.09996	0.184338	6.56361	0.916736
Diastolic blood pressure	rs11977526	3.61605	0.423694	30.8615	0.239995
Diastolic blood pressure	rs12117479	0.119137	0.0151365	0.937711	0.0432697
Diastolic blood pressure	rs12169946	0.607559	0.0307941	11.987	0.743281
Diastolic blood pressure	rs12195791	1.51418	0.0913501	25.0985	0.772128
Diastolic blood pressure	rs12258967	0.822174	0.142872	4.73132	0.826418
Diastolic blood pressure	rs12323265	0.33152	0.0204044	5.38637	0.437637
Diastolic blood pressure	rs12379849	2.67548	0.140767	50.8513	0.512454
Diastolic blood pressure	rs12656497	1.52922	0.366216	6.38562	0.560247
Diastolic blood pressure	rs12693302	1.38228	0.223263	8.55808	0.727811
Diastolic blood pressure	rs12712691	0.486484	0.0349739	6.76695	0.591642
Diastolic blood pressure	rs12714414	0.229367	0.0192228	2.7368	0.244399
Diastolic blood pressure	rs12905116	1.84153	0.108019	31.3949	0.673035
Diastolic blood pressure	rs12906962	0.207724	0.0313143	1.37795	0.103545
Diastolic blood pressure	rs13107325	20.5081	3.29037	127.822	0.00121331
Diastolic blood pressure	rs13125101	0.941774	0.270809	3.27514	0.924839
Diastolic blood pressure	rs13226502	0.289478	0.0298081	2.81124	0.285148
Diastolic blood pressure	rs13260	0.713864	0.0504086	10.1094	0.803168
Diastolic blood pressure	rs13293465	1.93774	0.150543	24.9419	0.61183
Diastolic blood pressure	rs134041	0.113263	0.00762973	1.68137	0.113541
Diastolic blood pressure	rs137923903	0.139589	0.00304348	6.40222	0.313073
Diastolic blood pressure	rs1407259	1.8501	0.121036	28.2796	0.658336
Diastolic blood pressure	rs1436138	0.175883	0.0117385	2.63535	0.208257
Diastolic blood pressure	rs1437649	0.344281	0.0276675	4.28407	0.407134
Diastolic blood pressure	rs1446468	0.223208	0.0247559	2.01253	0.181342
Diastolic blood pressure	rs145681012	3.49208	0.142346	85.6689	0.443716
Diastolic blood pressure	rs1509966	0.479005	0.0702105	3.26797	0.452475
Diastolic blood pressure	rs1530558	0.263881	0.0108837	6.39794	0.412776
Diastolic blood pressure	rs1559359	0.709016	0.0367292	13.6868	0.819896
Diastolic blood pressure	rs1579036	1.06676	0.116238	9.79007	0.954431
Diastolic blood pressure	rs167479	0.121622	0.00751867	1.96735	0.137937
Diastolic blood pressure	rs1675385	1.68316	0.142174	19.9265	0.679654
Diastolic blood pressure	rs1687295	0.208429	0.0146762	2.96007	0.246713
Diastolic blood pressure	rs17717829	1.34789	0.114577	15.8566	0.812367
Diastolic blood pressure	rs1872167	0.530289	0.0525656	5.34962	0.590642
Diastolic blood pressure	rs1969000	0.0573308	0.0036829	0.892455	0.0412273
Diastolic blood pressure	rs2033821	1.69052	0.108212	26.4099	0.708118
Diastolic blood pressure	rs2162003	0.125769	0.00563297	2.8081	0.190734
Diastolic blood pressure	rs2207231	5.45168	0.45716	65.0117	0.179901
Diastolic blood pressure	rs2222544	0.079445	0.0073357	0.860382	0.0371856
Diastolic blood pressure	rs2276864	0.0686581	0.00804809	0.58572	0.0143224
Diastolic blood pressure	rs2301597	0.147989	0.0182145	1.20238	0.0738463
Diastolic blood pressure	rs2306363	0.374203	0.0433119	3.23301	0.37162
Diastolic blood pressure	rs2493296	0.193868	0.0248036	1.5153	0.117858
Diastolic blood pressure	rs2524080	0.133934	0.0109958	1.63136	0.114963
Diastolic blood pressure	rs2727563	0.710113	0.0369774	13.637	0.820382
Diastolic blood pressure	rs2782652	1.57975	0.171985	14.5105	0.686106
Diastolic blood pressure	rs2782980	0.301403	0.0594539	1.52797	0.147585
Diastolic blood pressure	rs2836411	0.123488	0.013525	1.12749	0.063788
Diastolic blood pressure	rs28406364	0.0709326	0.0072117	0.697677	0.0232892
Diastolic blood pressure	rs28545584	3.7133	0.188581	73.1175	0.38823
Diastolic blood pressure	rs28661492	0.493144	0.0357088	6.8104	0.597654
Diastolic blood pressure	rs2958132	3.21619	0.182477	56.6862	0.424882
Diastolic blood pressure	rs2979666	0.15303	0.0102853	2.27685	0.172979
Diastolic blood pressure	rs3018098	1.19766	0.155486	9.22513	0.862526
Diastolic blood pressure	rs3118904	5.88908	0.362271	95.7328	0.212652
Diastolic blood pressure	rs34039016	0.700156	0.0589924	8.30986	0.777631
Diastolic blood pressure	rs34165865	2.00749	0.0928864	43.3865	0.656721
Diastolic blood pressure	rs343011	9.32284	0.952407	91.2587	0.0550979
Diastolic blood pressure	rs34483452	0.22516	0.0193523	2.61968	0.233727
Diastolic blood pressure	rs34811474	0.542256	0.018859	15.5916	0.720985
Diastolic blood pressure	rs35213536	1.50989	0.140733	16.1993	0.733603
Diastolic blood pressure	rs35346340	0.333467	0.061155	1.81834	0.20442
Diastolic blood pressure	rs35444	0.0740707	0.0102548	0.535013	0.00988003
Diastolic blood pressure	rs35552228	1.10411	0.0529609	23.0179	0.949042
Diastolic blood pressure	rs35807464	1.22623	0.164419	9.1451	0.84231
Diastolic blood pressure	rs3732852	4.83295	0.280997	83.1234	0.277733
Diastolic blood pressure	rs3789670	0.0905508	0.0097877	0.837729	0.0343459
Diastolic blood pressure	rs3811632	0.492103	0.0342571	7.06905	0.601997
Diastolic blood pressure	rs3826408	2.22725	0.206462	24.0269	0.509319
Diastolic blood pressure	rs3851374	4.40357	0.324615	59.7365	0.265157
Diastolic blood pressure	rs4076877	7.19799	0.164158	315.617	0.306187
Diastolic blood pressure	rs4236489	0.273075	0.0142762	5.22337	0.38865
Diastolic blood pressure	rs4305701	0.54062	0.0377154	7.74934	0.650739
Diastolic blood pressure	rs4355569	6.23104	0.384887	100.876	0.197788
Diastolic blood pressure	rs4476839	0.511255	0.0424443	6.15823	0.597243
Diastolic blood pressure	rs4548562	2.77857	0.16856	45.8024	0.474767
Diastolic blood pressure	rs4767331	1.27816	0.0919187	17.7732	0.855001
Diastolic blood pressure	rs488834	0.288317	0.0160979	5.16382	0.398207
Diastolic blood pressure	rs4923915	0.488424	0.0584764	4.07956	0.508169
Diastolic blood pressure	rs55813186	0.0732101	0.0039521	1.35617	0.079185
Diastolic blood pressure	rs55857306	0.155192	0.0445133	0.541066	0.00345615
Diastolic blood pressure	rs57946343	1.54852	0.313642	7.64539	0.59143
Diastolic blood pressure	rs58529061	0.0724812	0.00591987	0.887438	0.0400304
Diastolic blood pressure	rs59549190	0.932544	0.0507042	17.1512	0.962506
Diastolic blood pressure	rs597808	0.337653	0.117444	0.970761	0.0438968
Diastolic blood pressure	rs6026729	0.344108	0.0617819	1.91659	0.223402
Diastolic blood pressure	rs60392867	0.141509	0.00813364	2.46196	0.17967
Diastolic blood pressure	rs60687229	0.153698	0.0095336	2.47789	0.18674
Diastolic blood pressure	rs60991988	0.4975	0.045113	5.48635	0.568634
Diastolic blood pressure	rs62104477	0.266103	0.0450413	1.57212	0.144075
Diastolic blood pressure	rs62107917	0.835812	0.0418913	16.6761	0.906513
Diastolic blood pressure	rs62217514	1.47737	0.151925	14.3665	0.736657
Diastolic blood pressure	rs633185	1.77308	0.526282	5.97366	0.355397
Diastolic blood pressure	rs6487076	1.38139	0.0813775	23.4493	0.823046
Diastolic blood pressure	rs6585256	1.40119	0.122294	16.0541	0.786306
Diastolic blood pressure	rs66682451	0.294509	0.0206404	4.20221	0.367371
Diastolic blood pressure	rs66887589	0.558132	0.0449169	6.93528	0.650111
Diastolic blood pressure	rs669206	2.32075	0.166032	32.4387	0.53155
Diastolic blood pressure	rs6708660	0.488426	0.0504319	4.73034	0.536208
Diastolic blood pressure	rs6923947	0.0408991	0.00726023	0.230397	0.000289672
Diastolic blood pressure	rs6990531	1.21421	0.072724	20.2728	0.892505
Diastolic blood pressure	rs7129204	0.0744323	0.00640529	0.864936	0.0378986
Diastolic blood pressure	rs7173751	0.0974553	0.00913146	1.04009	0.0539222
Diastolic blood pressure	rs7199293	0.304708	0.0179922	5.16041	0.410376
Diastolic blood pressure	rs7200432	3.03666	0.182041	50.655	0.439176
Diastolic blood pressure	rs7217916	0.348315	0.0192275	6.30989	0.475479
Diastolic blood pressure	rs7258382	0.264434	0.0119681	5.84264	0.399636
Diastolic blood pressure	rs72654647	2.48617	0.187124	33.0317	0.490142
Diastolic blood pressure	rs72677850	0.00786907	0.000471007	0.131468	0.000745391
Diastolic blood pressure	rs72689010	0.448605	0.0261643	7.69166	0.580342
Diastolic blood pressure	rs72774769	0.132086	0.0066781	2.61254	0.183731
Diastolic blood pressure	rs72799341	1.32701	0.119172	14.7766	0.818023
Diastolic blood pressure	rs72812818	0.354665	0.0576152	2.18323	0.263599
Diastolic blood pressure	rs72824466	21.833	1.12227	424.747	0.0417327
Diastolic blood pressure	rs72854462	1.2186	0.203021	7.31439	0.828819
Diastolic blood pressure	rs72936986	0.391654	0.0318748	4.81235	0.463928
Diastolic blood pressure	rs73036520	3.45592	0.269425	44.3292	0.3408
Diastolic blood pressure	rs73046792	0.0815324	0.00389413	1.70706	0.106227
Diastolic blood pressure	rs7322054	1.52604	0.0883885	26.3473	0.771192
Diastolic blood pressure	rs732998	0.603213	0.10256	3.54782	0.576045
Diastolic blood pressure	rs73606412	1.04811	0.120847	9.09035	0.965992
Diastolic blood pressure	rs741066	0.0156848	0.00101647	0.242028	0.00291853
Diastolic blood pressure	rs7500448	1.00974	0.120323	8.47361	0.992876
Diastolic blood pressure	rs751984	0.258936	0.0457248	1.46634	0.126679
Diastolic blood pressure	rs7571572	0.347094	0.0219444	5.48997	0.452561
Diastolic blood pressure	rs7613528	0.473542	0.0373061	6.01087	0.564226
Diastolic blood pressure	rs76143056	0.0935211	0.00474199	1.84441	0.119327
Diastolic blood pressure	rs76438269	2.72122	0.204147	36.2732	0.448705
Diastolic blood pressure	rs76693198	1.58235	0.0864088	28.9766	0.757053
Diastolic blood pressure	rs7744284	4.85724	0.350968	67.222	0.238419
Diastolic blood pressure	rs77924615	0.180412	0.0186422	1.74596	0.139203
Diastolic blood pressure	rs7837979	0.757566	0.118016	4.86295	0.769765
Diastolic blood pressure	rs78845099	0.431598	0.0905381	2.05744	0.291633
Diastolic blood pressure	rs7911644	0.329702	0.0272697	3.98622	0.382909
Diastolic blood pressure	rs7938342	1.17414	0.0914797	15.0701	0.901879
Diastolic blood pressure	rs80346118	0.369166	0.042483	3.20794	0.366342
Diastolic blood pressure	rs810057	0.572399	0.0712333	4.59955	0.599755
Diastolic blood pressure	rs836179	0.095707	0.0131236	0.697966	0.0206282
Diastolic blood pressure	rs882624	0.978951	0.116741	8.20917	0.984356
Diastolic blood pressure	rs889509	1.47623	0.248631	8.76501	0.668235
Diastolic blood pressure	rs891511	0.29338	0.0472814	1.82042	0.187925
Diastolic blood pressure	rs908671	0.122527	0.00812396	1.84799	0.12941
Diastolic blood pressure	rs916880	0.206447	0.0180019	2.36755	0.204952
Diastolic blood pressure	rs918949	0.0761448	0.00571813	1.01397	0.0512363
Diastolic blood pressure	rs9296668	0.111178	0.0125521	0.984736	0.048402
Diastolic blood pressure	rs9352694	1.14473	0.133175	9.83976	0.901986
Diastolic blood pressure	rs9689079	0.274463	0.0161254	4.67149	0.371286
Diastolic blood pressure	rs9773022	0.0615199	0.00264158	1.43274	0.0825442
Diastolic blood pressure	rs9804478	0.0972555	0.0134128	0.705195	0.0211355
Diastolic blood pressure	rs9850919	1.06562	0.205795	5.51789	0.939612
Diastolic blood pressure	rs9856633	3.06487	0.657686	14.2825	0.153765
Diastolic blood pressure	rs9900637	1.37729	0.0829348	22.8726	0.823301
Diastolic blood pressure	rs997988	0.0362888	0.00239382	0.550115	0.0168088
Arm fat mass (right)	rs10153031	0.190868	0.0363989	1.00087	0.0501158
Arm fat mass (right)	rs1017529	1.20714	0.0545361	26.7196	0.90517
Arm fat mass (right)	rs10236214	5.19599	0.467849	57.7073	0.179731
Arm fat mass (right)	rs10237306	0.630454	0.0491521	8.08656	0.723062
Arm fat mass (right)	rs10237317	0.476268	0.0304726	7.44377	0.596912
Arm fat mass (right)	rs10259620	0.848208	0.0517604	13.8998	0.90814
Arm fat mass (right)	rs10269774	6.04758	0.553579	66.0669	0.140146
Arm fat mass (right)	rs10404726	0.530477	0.0624487	4.50619	0.56137
Arm fat mass (right)	rs10423928	0.418641	0.091637	1.91255	0.261266
Arm fat mass (right)	rs10507483	5.07303	0.309788	83.075	0.254928
Arm fat mass (right)	rs10810598	1.29301	0.160231	10.4341	0.809395
Arm fat mass (right)	rs10829934	0.136701	0.00674372	2.77105	0.194928
Arm fat mass (right)	rs10883553	0.974554	0.0799344	11.8817	0.983882
Arm fat mass (right)	rs10938397	0.399747	0.10456	1.52829	0.180212
Arm fat mass (right)	rs10947793	0.306204	0.0198162	4.73151	0.396833
Arm fat mass (right)	rs10954772	1.13707	0.112901	11.4518	0.913199
Arm fat mass (right)	rs11012732	0.557973	0.0770702	4.03961	0.563487
Arm fat mass (right)	rs11030119	4.85933	1.32459	17.8267	0.0171309
Arm fat mass (right)	rs11099020	0.974101	0.0725453	13.0797	0.984201
Arm fat mass (right)	rs11135450	0.654065	0.0343136	12.4674	0.777716
Arm fat mass (right)	rs11150461	2.64045	0.175415	39.7454	0.482782
Arm fat mass (right)	rs11150745	1.02026	0.129588	8.03254	0.984803
Arm fat mass (right)	rs11152135	0.988097	0.0721528	13.5315	0.992844
Arm fat mass (right)	rs11205277	0.123952	0.0074868	2.05217	0.144845
Arm fat mass (right)	rs11205617	1.28651	0.170057	9.73263	0.807216
Arm fat mass (right)	rs113182412	0.571123	0.0221698	14.7129	0.735415
Arm fat mass (right)	rs113230003	0.848588	0.0778266	9.25264	0.892854
Arm fat mass (right)	rs114964326	0.174885	0.00656392	4.65953	0.297822
Arm fat mass (right)	rs11538	0.677102	0.033327	13.7566	0.799659
Arm fat mass (right)	rs11594905	0.187982	0.00611108	5.78246	0.339001
Arm fat mass (right)	rs11609659	1.72328	0.137376	21.6172	0.673215
Arm fat mass (right)	rs116353685	2.01317	0.0646746	62.665	0.689973
Arm fat mass (right)	rs116394958	1.04722	0.0618582	17.7287	0.974501
Arm fat mass (right)	rs11642015	0.584363	0.323919	1.05422	0.0743237
Arm fat mass (right)	rs11653367	1.16956	0.0187795	72.8389	0.940769
Arm fat mass (right)	rs11656076	4.87153	0.281462	84.3163	0.276376
Arm fat mass (right)	rs11664848	1.1435	0.0573203	22.8119	0.930032
Arm fat mass (right)	rs117632017	0.687233	0.00564443	83.6735	0.878324
Arm fat mass (right)	rs11766945	0.268484	0.0242389	2.97388	0.283841
Arm fat mass (right)	rs11782074	0.171542	0.0123319	2.38622	0.189351
Arm fat mass (right)	rs118184282	0.570019	0.0225214	14.4273	0.733139
Arm fat mass (right)	rs1182143	2.3726	0.211474	26.6189	0.483652
Arm fat mass (right)	rs11882409	0.594575	0.0525692	6.72483	0.674419
Arm fat mass (right)	rs1191600	7.71477	0.38568	154.319	0.181326
Arm fat mass (right)	rs11920781	0.0823738	0.00674225	1.00641	0.0505831
Arm fat mass (right)	rs12001634	0.52004	0.0342015	7.90729	0.637731
Arm fat mass (right)	rs12031634	8.79872	0.697677	110.965	0.0926436
Arm fat mass (right)	rs12037698	0.819714	0.0568194	11.8258	0.883933
Arm fat mass (right)	rs1209058	3.0867	0.234522	40.626	0.391366
Arm fat mass (right)	rs12102086	0.269136	0.0152249	4.75764	0.370439
Arm fat mass (right)	rs12103006	0.241635	0.0175348	3.32979	0.288588
Arm fat mass (right)	rs12128526	11.621	0.621219	217.39	0.100711
Arm fat mass (right)	rs12140153	2.14989	0.281335	16.4289	0.460694
Arm fat mass (right)	rs12144626	1.63088	0.17416	15.2719	0.668235
Arm fat mass (right)	rs1229984	0.0706378	0.00724822	0.688403	0.0225233
Arm fat mass (right)	rs12316080	4.82222	0.398271	58.3869	0.21629
Arm fat mass (right)	rs12435171	0.251442	0.0153829	4.10998	0.33281
Arm fat mass (right)	rs12440603	5.00135	0.263695	94.8577	0.283646
Arm fat mass (right)	rs12475388	3.79253	0.210099	68.4593	0.366493
Arm fat mass (right)	rs12506689	0.427409	0.0319685	5.71433	0.520541
Arm fat mass (right)	rs12578952	0.428601	0.0342978	5.356	0.510837
Arm fat mass (right)	rs12619178	0.139984	0.0146203	1.34031	0.08803
Arm fat mass (right)	rs12619626	3.89453	0.198158	76.5421	0.370928
Arm fat mass (right)	rs1266876	0.180037	0.0150178	2.15832	0.176074
Arm fat mass (right)	rs12679106	1.06188	0.178705	6.30981	0.947348
Arm fat mass (right)	rs12681792	0.286758	0.012489	6.58417	0.434655
Arm fat mass (right)	rs12692738	0.506951	0.0611365	4.20369	0.529045
Arm fat mass (right)	rs1285992	0.757814	0.0413671	13.8826	0.851727
Arm fat mass (right)	rs12869627	0.485659	0.0309231	7.62744	0.607239
Arm fat mass (right)	rs12883788	3.28916	0.358705	30.1601	0.292277
Arm fat mass (right)	rs12885458	0.264303	0.0200005	3.49273	0.312322
Arm fat mass (right)	rs12926311	0.111926	0.00981205	1.27674	0.0778524
Arm fat mass (right)	rs1296328	0.633468	0.0661395	6.0672	0.692076
Arm fat mass (right)	rs13056506	0.563766	0.049644	6.40223	0.643858
Arm fat mass (right)	rs13107325	0.0432168	0.00644493	0.289793	0.00121331
Arm fat mass (right)	rs13156484	1.82411	0.185156	17.9706	0.606553
Arm fat mass (right)	rs13174863	0.849878	0.103484	6.97977	0.879654
Arm fat mass (right)	rs1327259	1.49331	0.0881743	25.2907	0.781183
Arm fat mass (right)	rs13427822	2.06427	0.160056	26.6233	0.578515
Arm fat mass (right)	rs1383723	5.24303	0.340538	80.7234	0.234923
Arm fat mass (right)	rs1390870	1.69822	0.115766	24.9119	0.699146
Arm fat mass (right)	rs139911	0.632374	0.0326343	12.2539	0.761867
Arm fat mass (right)	rs1441264	1.33224	0.163065	10.8844	0.788948
Arm fat mass (right)	rs1458156	0.485326	0.0315354	7.46913	0.604232
Arm fat mass (right)	rs1459190	1.07146	0.0588815	19.4974	0.962806
Arm fat mass (right)	rs1470749	16.2631	0.948956	278.714	0.0543724
Arm fat mass (right)	rs1477290	0.32714	0.0560956	1.90782	0.214239
Arm fat mass (right)	rs147730268	0.206778	0.0295134	1.44873	0.112559
Arm fat mass (right)	rs1490382	0.216582	0.0167287	2.80404	0.241657
Arm fat mass (right)	rs1503526	0.581753	0.0580654	5.82855	0.64499
Arm fat mass (right)	rs1524445	0.877601	0.0917038	8.3986	0.909792
Arm fat mass (right)	rs1559900	0.0182301	0.00106256	0.312769	0.00575422
Arm fat mass (right)	rs1609783	1.59544	0.12256	20.7689	0.721254
Arm fat mass (right)	rs1652376	0.220494	0.0398961	1.21861	0.0830364
Arm fat mass (right)	rs17024393	5.06384	0.825986	31.0446	0.079541
Arm fat mass (right)	rs17036326	1.77662	0.155404	20.3108	0.643846
Arm fat mass (right)	rs17627049	1.03449	0.0548241	19.5201	0.98195
Arm fat mass (right)	rs17668356	0.227408	0.0150722	3.43113	0.284801
Arm fat mass (right)	rs17716502	0.877552	0.138704	5.5521	0.889628
Arm fat mass (right)	rs17770336	1.22047	0.208772	7.13482	0.824973
Arm fat mass (right)	rs1782508	5.01561	0.467275	53.8363	0.182964
Arm fat mass (right)	rs1851823	1.21295	0.0641379	22.9388	0.897585
Arm fat mass (right)	rs190301182	0.583025	0.0401217	8.47217	0.692753
Arm fat mass (right)	rs1928496	0.891196	0.0536747	14.7971	0.935953
Arm fat mass (right)	rs2002023	1.10536	0.0590286	20.6988	0.946573
Arm fat mass (right)	rs2016469	0.806938	0.0517489	12.5829	0.87835
Arm fat mass (right)	rs2041376	0.251729	0.0135856	4.66431	0.35439
Arm fat mass (right)	rs2051559	0.505316	0.0335003	7.62216	0.622008
Arm fat mass (right)	rs2052607	1.19574	0.119194	11.9957	0.879218
Arm fat mass (right)	rs208477	0.232128	0.0153178	3.51772	0.292313
Arm fat mass (right)	rs215634	0.544913	0.0473728	6.26795	0.626131
Arm fat mass (right)	rs217672	0.083656	0.00615036	1.13787	0.0624603
Arm fat mass (right)	rs2181375	1.55819	0.239235	10.1488	0.642707
Arm fat mass (right)	rs2187449	6.50323	0.293808	143.944	0.236067
Arm fat mass (right)	rs2253310	50.575	7.50387	340.869	5.57e-05
Arm fat mass (right)	rs2289379	1.80684	0.131723	24.7843	0.65792
Arm fat mass (right)	rs2306593	0.198659	0.0193905	2.0353	0.173392
Arm fat mass (right)	rs2307111	1.18439	0.299111	4.68986	0.809535
Arm fat mass (right)	rs2332306	1.20062	0.077208	18.6703	0.896094
Arm fat mass (right)	rs236660	0.11078	0.00761162	1.61229	0.107313
Arm fat mass (right)	rs2370982	1.09685	0.194048	6.19987	0.916691
Arm fat mass (right)	rs2404816	1.36406	0.065083	28.589	0.841481
Arm fat mass (right)	rs2425024	1.24767	0.112123	13.8836	0.857153
Arm fat mass (right)	rs2439823	0.399366	0.0565568	2.82005	0.357365
Arm fat mass (right)	rs245775	0.381417	0.0496909	2.92767	0.353957
Arm fat mass (right)	rs2479958	0.426951	0.0340835	5.34826	0.509319
Arm fat mass (right)	rs2482398	0.179033	0.0120313	2.6641	0.211773
Arm fat mass (right)	rs2494196	0.25072	0.0211809	2.9678	0.272544
Arm fat mass (right)	rs2500406	0.242542	0.0195664	3.00651	0.270053
Arm fat mass (right)	rs252749	0.860853	0.0923915	8.02096	0.895317
Arm fat mass (right)	rs2568958	1.62668	0.239231	11.0608	0.618845
Arm fat mass (right)	rs2678204	1.91665	0.350078	10.4935	0.453255
Arm fat mass (right)	rs273505	2.08263	0.263076	16.487	0.487055
Arm fat mass (right)	rs2744965	0.516169	0.153125	1.73995	0.286122
Arm fat mass (right)	rs28366156	1.2291	0.0947214	15.9489	0.874657
Arm fat mass (right)	rs28375268	2.95217	0.273701	31.8424	0.372309
Arm fat mass (right)	rs2861685	0.371278	0.0328703	4.19366	0.42312
Arm fat mass (right)	rs286818	1.06554	0.104766	10.8372	0.957222
Arm fat mass (right)	rs2954021	35.857	3.55776	361.386	0.00239224
Arm fat mass (right)	rs34045288	1.62097	0.262113	10.0244	0.603337
Arm fat mass (right)	rs34045894	0.324208	0.0179064	5.86999	0.445902
Arm fat mass (right)	rs34517439	1.39823	0.280167	6.97817	0.682763
Arm fat mass (right)	rs34769775	0.522847	0.0430818	6.34534	0.61063
Arm fat mass (right)	rs34802524	0.160645	0.00851423	3.03101	0.222429
Arm fat mass (right)	rs34811474	0.629177	0.0494809	8.00033	0.720985
Arm fat mass (right)	rs35023999	0.340197	0.0178714	6.47594	0.473203
Arm fat mass (right)	rs35198068	6.18194	0.347702	109.911	0.214766
Arm fat mass (right)	rs35394440	0.209491	0.0121576	3.60981	0.281842
Arm fat mass (right)	rs35529153	1.64084	0.0383642	70.179	0.796077
Arm fat mass (right)	rs35589149	2.84739	0.180188	44.9955	0.457448
Arm fat mass (right)	rs35851183	0.0771441	0.00634207	0.938371	0.0444417
Arm fat mass (right)	rs35882248	0.223266	0.0272052	1.83229	0.162674
Arm fat mass (right)	rs3729628	0.52703	0.0223985	12.4009	0.691006
Arm fat mass (right)	rs3737992	0.387813	0.0311004	4.83591	0.461869
Arm fat mass (right)	rs3759094	0.567403	0.0502854	6.40237	0.646713
Arm fat mass (right)	rs3766823	0.408353	0.0261195	6.38423	0.523173
Arm fat mass (right)	rs3791687	2.68167	0.192437	37.3698	0.463006
Arm fat mass (right)	rs3803286	1.78749	0.219056	14.5859	0.58762
Arm fat mass (right)	rs3806572	0.764372	0.0576083	10.142	0.838585
Arm fat mass (right)	rs3814883	1.57271	0.365053	6.77549	0.543416
Arm fat mass (right)	rs3826408	2.47245	0.168065	36.3729	0.509319
Arm fat mass (right)	rs4473241	3.2187	0.281128	36.8517	0.347313
Arm fat mass (right)	rs4482463	0.301077	0.0317949	2.851	0.295295
Arm fat mass (right)	rs4613074	0.280807	0.0135601	5.81506	0.411402
Arm fat mass (right)	rs4671328	1.20183	0.19277	7.4928	0.843913
Arm fat mass (right)	rs4757144	0.0422089	0.00373945	0.47643	0.0104797
Arm fat mass (right)	rs4767154	20.2861	1.02846	400.135	0.0478782
Arm fat mass (right)	rs4777541	0.7891	0.0539089	11.5506	0.862655
Arm fat mass (right)	rs4790841	0.629831	0.104175	3.80789	0.614563
Arm fat mass (right)	rs4832298	0.178566	0.00986208	3.23317	0.243664
Arm fat mass (right)	rs4880341	9.82917	0.61775	156.394	0.105488
Arm fat mass (right)	rs4921301	0.536074	0.0290847	9.88066	0.674957
Arm fat mass (right)	rs4929923	1.36935	0.144102	13.0125	0.784368
Arm fat mass (right)	rs4958702	9.60043	0.749844	122.916	0.0820887
Arm fat mass (right)	rs539515	0.317021	0.110979	0.905599	0.03194
Arm fat mass (right)	rs55654527	1.05098	0.0658334	16.778	0.971939
Arm fat mass (right)	rs55726687	0.169883	0.0197484	1.46141	0.106428
Arm fat mass (right)	rs55781253	0.545571	0.0280171	10.6238	0.689157
Arm fat mass (right)	rs55931203	5.87743	0.845818	40.8411	0.0733418
Arm fat mass (right)	rs55939852	16.0447	0.810568	317.595	0.0684375
Arm fat mass (right)	rs55966114	0.179166	0.0114384	2.80637	0.220613
Arm fat mass (right)	rs56374036	2.54095	0.107996	59.7842	0.562765
Arm fat mass (right)	rs57636386	5.37	1.11636	25.8313	0.035963
Arm fat mass (right)	rs58084604	0.568628	0.244522	1.32233	0.18982
Arm fat mass (right)	rs6029180	4.45536	0.248451	79.8961	0.310348
Arm fat mass (right)	rs60764613	0.3467	0.0366196	3.28242	0.355676
Arm fat mass (right)	rs61037750	0.463675	0.0876524	2.45281	0.365833
Arm fat mass (right)	rs61813324	1.47211	0.0970572	22.3281	0.780448
Arm fat mass (right)	rs61828641	19.1817	1.37354	267.874	0.0280958
Arm fat mass (right)	rs61903695	0.783173	0.0465077	13.1884	0.865291
Arm fat mass (right)	rs62037365	3.75952	1.05629	13.3807	0.0408988
Arm fat mass (right)	rs62104483	0.273431	0.0453029	1.65032	0.157423
Arm fat mass (right)	rs62106258	1.27687	0.295947	5.50906	0.743164
Arm fat mass (right)	rs62136859	0.739015	0.129936	4.20318	0.733093
Arm fat mass (right)	rs62178054	0.425177	0.0411514	4.39293	0.472867
Arm fat mass (right)	rs62246314	0.112705	0.00851166	1.49235	0.0976712
Arm fat mass (right)	rs62261725	0.274575	0.0389713	1.93454	0.194438
Arm fat mass (right)	rs62396185	0.173449	0.0407866	0.737606	0.0176876
Arm fat mass (right)	rs6536575	1.06424	0.0560424	20.2097	0.966937
Arm fat mass (right)	rs6545714	0.272187	0.0391167	1.89397	0.188604
Arm fat mass (right)	rs6548237	0.480056	0.171231	1.34586	0.162938
Arm fat mass (right)	rs6575340	0.150281	0.017042	1.32522	0.087921
Arm fat mass (right)	rs6601527	1.06062	0.123592	9.10175	0.957207
Arm fat mass (right)	rs66679256	0.243048	0.0369499	1.59871	0.141076
Arm fat mass (right)	rs6669189	0.832221	0.084822	8.16524	0.874744
Arm fat mass (right)	rs6687953	0.740184	0.0535248	10.2358	0.822376
Arm fat mass (right)	rs6696828	0.838993	0.0395854	17.782	0.910287
Arm fat mass (right)	rs6769617	10.3541	0.596312	179.785	0.108494
Arm fat mass (right)	rs67844506	0.216479	0.0309317	1.51505	0.123195
Arm fat mass (right)	rs6831020	0.0559356	0.00342098	0.914589	0.0431119
Arm fat mass (right)	rs6861649	6.71025	0.466089	96.607	0.161816
Arm fat mass (right)	rs6973656	1.74514	0.119635	25.4567	0.683849
Arm fat mass (right)	rs7019740	10.4553	0.545098	200.541	0.119381
Arm fat mass (right)	rs7027304	0.949483	0.0730022	12.3492	0.968409
Arm fat mass (right)	rs7030732	0.178285	0.0116423	2.7302	0.215502
Arm fat mass (right)	rs7034554	2.08567	0.11351	38.3229	0.620636
Arm fat mass (right)	rs704061	2.91806	0.397065	21.4451	0.292636
Arm fat mass (right)	rs7094644	0.0910127	0.00530179	1.56236	0.0984569
Arm fat mass (right)	rs7124681	2.29548	0.505922	10.4151	0.281515
Arm fat mass (right)	rs7132908	0.597615	0.152473	2.34234	0.460093
Arm fat mass (right)	rs713586	0.524571	0.138437	1.98772	0.342499
Arm fat mass (right)	rs72661940	0.139701	0.00871668	2.23896	0.16436
Arm fat mass (right)	rs72767957	1.52656	0.115735	20.1356	0.747886
Arm fat mass (right)	rs72844755	1.3737	0.0824681	22.8821	0.824906
Arm fat mass (right)	rs72892910	0.65765	0.16728	2.58551	0.548506
Arm fat mass (right)	rs72917533	2.62335	0.135417	50.8204	0.523607
Arm fat mass (right)	rs72967047	0.0481323	0.00258108	0.897577	0.0421143
Arm fat mass (right)	rs73213484	1.80978	0.154532	21.1949	0.63655
Arm fat mass (right)	rs73534156	0.34627	0.0181546	6.60453	0.480788
Arm fat mass (right)	rs7442885	0.164498	0.0222989	1.21349	0.0766917
Arm fat mass (right)	rs745249	0.204149	0.0127789	3.26137	0.261075
Arm fat mass (right)	rs750090	1.3174	0.114412	15.1693	0.82501
Arm fat mass (right)	rs7517023	0.472362	0.0385868	5.78244	0.557289
Arm fat mass (right)	rs7519259	1.44539	0.116236	17.9734	0.774527
Arm fat mass (right)	rs7550987	0.235901	0.0119642	4.65131	0.342369
Arm fat mass (right)	rs75641275	2.76055	0.217044	35.111	0.433857
Arm fat mass (right)	rs756717	0.428277	0.0371727	4.93429	0.496504
Arm fat mass (right)	rs7601542	0.30676	0.0163857	5.74289	0.429192
Arm fat mass (right)	rs76040172	0.845065	0.081808	8.72939	0.88763
Arm fat mass (right)	rs7626095	2.82553	0.0968524	82.4309	0.54616
Arm fat mass (right)	rs76895963	0.761846	0.0233005	24.9097	0.878491
Arm fat mass (right)	rs7702177	0.595786	0.0355817	9.97594	0.718705
Arm fat mass (right)	rs7723426	0.201061	0.013427	3.01076	0.245331
Arm fat mass (right)	rs7755574	1.32926	0.0732776	24.1127	0.84736
Arm fat mass (right)	rs778094	0.221879	0.0121289	4.0589	0.30996
Arm fat mass (right)	rs791405	0.53082	0.0513799	5.48406	0.595018
Arm fat mass (right)	rs7925100	0.824082	0.040885	16.6103	0.899524
Arm fat mass (right)	rs7930275	0.16849	0.0140928	2.01443	0.159493
Arm fat mass (right)	rs7948120	0.600162	0.028633	12.5797	0.74224
Arm fat mass (right)	rs7959830	39.5889	2.12378	737.968	0.0137149
Arm fat mass (right)	rs7987928	1.52212	0.124806	18.5637	0.741991
Arm fat mass (right)	rs7990098	0.423319	0.0297019	6.03325	0.525985
Arm fat mass (right)	rs801738	1.25024	0.114578	13.6423	0.854666
Arm fat mass (right)	rs80330591	0.453347	0.026739	7.68629	0.583833
Arm fat mass (right)	rs8036016	0.572575	0.0320587	10.2263	0.704579
Arm fat mass (right)	rs8087074	0.228547	0.0137692	3.79351	0.30311
Arm fat mass (right)	rs815163	0.604266	0.0554186	6.58872	0.679412
Arm fat mass (right)	rs8192675	2.40413	0.278844	20.7279	0.424826
Arm fat mass (right)	rs845084	0.258956	0.023413	2.86414	0.270526
Arm fat mass (right)	rs862320	0.373569	0.0580366	2.40459	0.299988
Arm fat mass (right)	rs869400	1.12455	0.133886	9.44543	0.91391
Arm fat mass (right)	rs879620	1.79053	0.374001	8.57213	0.465962
Arm fat mass (right)	rs917154	0.360312	0.024844	5.2256	0.454388
Arm fat mass (right)	rs9289630	2.14597	0.301336	15.2825	0.445835
Arm fat mass (right)	rs9295	0.0847977	0.00816436	0.880737	0.0387954
Arm fat mass (right)	rs9319615	0.214495	0.0115734	3.97533	0.301373
Arm fat mass (right)	rs9320823	0.37754	0.0456359	3.12335	0.366232
Arm fat mass (right)	rs9375702	1.25753	0.102642	15.4067	0.857745
Arm fat mass (right)	rs9463511	1.62879	0.100163	26.4862	0.731706
Arm fat mass (right)	rs947791	0.302295	0.0213527	4.27966	0.376279
Arm fat mass (right)	rs9496567	0.0878773	0.00448166	1.72312	0.109238
Arm fat mass (right)	rs9512696	0.701809	0.0743607	6.62361	0.757186
Arm fat mass (right)	rs9515455	2.0391	0.128438	32.3729	0.613487
Arm fat mass (right)	rs9540493	0.172711	0.00961976	3.10082	0.233293
Arm fat mass (right)	rs9568867	0.593444	0.0871341	4.04177	0.593964
Arm fat mass (right)	rs9673839	2.61351	0.136726	49.957	0.523349
Arm fat mass (right)	rs9688977	0.92799	0.0875417	9.8372	0.950528
Arm fat mass (right)	rs9788550	0.363064	0.0516037	2.55438	0.308746
Arm fat mass (right)	rs9814633	0.232415	0.0180321	2.99557	0.26322
Arm fat mass (right)	rs9816089	3.93467	0.28966	53.4477	0.30342
Arm fat mass (right)	rs9843653	0.306121	0.0757545	1.23702	0.0966214
Arm fat mass (right)	rs9964122	0.0955909	0.00586274	1.55859	0.0992702
Arm fat mass (right)	rs9968060	9.45069	0.81231	109.953	0.072818
Arm fat percentage (left)	rs10057588	0.142188	0.00421997	4.79093	0.277056
Arm fat percentage (left)	rs10084382	0.0183675	0.000496408	0.679615	0.0300339
Arm fat percentage (left)	rs1013402	8.51572	1.3114	55.2978	0.0248312
Arm fat percentage (left)	rs10185199	0.321651	0.00676732	15.288	0.564779
Arm fat percentage (left)	rs10209821	0.0491583	0.00117267	2.06071	0.113959
Arm fat percentage (left)	rs10210468	15.6841	0.286438	858.793	0.177714
Arm fat percentage (left)	rs10423928	0.282005	0.030983	2.5668	0.261266
Arm fat percentage (left)	rs10496731	0.0570589	0.00115262	2.82462	0.150314
Arm fat percentage (left)	rs10499014	0.0707076	0.00138531	3.609	0.186719
Arm fat percentage (left)	rs10733682	3.33927	0.0722863	154.258	0.537512
Arm fat percentage (left)	rs10745785	0.360069	0.00833905	15.5473	0.594929
Arm fat percentage (left)	rs10754132	0.149191	0.00592322	3.75777	0.247772
Arm fat percentage (left)	rs10756713	2.1237	0.306712	14.7046	0.445531
Arm fat percentage (left)	rs10797115	0.0545845	0.00292856	1.01738	0.0513607
Arm fat percentage (left)	rs10873303	1.17002	0.0296577	46.1584	0.93326
Arm fat percentage (left)	rs10938398	0.275236	0.0439768	1.72261	0.16796
Arm fat percentage (left)	rs10954772	1.19592	0.047927	29.8415	0.913199
Arm fat percentage (left)	rs10999460	0.176973	0.00821273	3.81353	0.268941
Arm fat percentage (left)	rs11012732	0.465555	0.0347868	6.23056	0.563487
Arm fat percentage (left)	rs11030016	3.1583	0.106559	93.6093	0.50599
Arm fat percentage (left)	rs11042030	1.50023	0.0661705	34.0133	0.798942
Arm fat percentage (left)	rs11099020	0.967177	0.0355522	26.3115	0.984201
Arm fat percentage (left)	rs11105842	0.31808	0.00689069	14.6828	0.557971
Arm fat percentage (left)	rs11129655	5.98987	0.214075	167.598	0.292277
Arm fat percentage (left)	rs11150745	1.03049	0.0468773	22.6528	0.984803
Arm fat percentage (left)	rs111625081	0.499641	0.0140005	17.8309	0.703623
Arm fat percentage (left)	rs11190949	0.522405	0.0105246	25.9304	0.74448
Arm fat percentage (left)	rs11201985	1.3708	0.0355288	52.8889	0.865615
Arm fat percentage (left)	rs113230003	0.820292	0.0459284	14.6506	0.892854
Arm fat percentage (left)	rs114964326	0.0978891	0.00123224	7.7763	0.297822
Arm fat percentage (left)	rs11549690	16.7234	0.250945	1114.48	0.188604
Arm fat percentage (left)	rs11613704	0.0448031	0.00120876	1.66064	0.0920224
Arm fat percentage (left)	rs11642015	0.463441	0.199143	1.07851	0.0743237
Arm fat percentage (left)	rs11664848	1.18311	0.0277319	50.474	0.930032
Arm fat percentage (left)	rs11667638	1.40313	0.0592363	33.2359	0.833858
Arm fat percentage (left)	rs11782074	0.0776303	0.00170796	3.52845	0.189351
Arm fat percentage (left)	rs11786089	0.207131	0.00456853	9.39107	0.418489
Arm fat percentage (left)	rs11795097	9.09959	0.31227	265.164	0.199315
Arm fat percentage (left)	rs11826177	0.0139791	0.000826807	0.23635	0.0030784
Arm fat percentage (left)	rs12031634	20.4169	0.606926	686.818	0.0926436
Arm fat percentage (left)	rs12037698	0.771277	0.023599	25.2073	0.883933
Arm fat percentage (left)	rs12140153	2.9434	0.167174	51.8236	0.460694
Arm fat percentage (left)	rs12144626	1.82991	0.115413	29.0137	0.668235
Arm fat percentage (left)	rs12199502	1.59536	0.0184926	137.631	0.83727
Arm fat percentage (left)	rs1229984	0.0266171	0.00118085	0.599962	0.0225233
Arm fat percentage (left)	rs12323423	3	0.0652558	137.919	0.573775
Arm fat percentage (left)	rs12367809	0.594259	0.0889046	3.97216	0.591305
Arm fat percentage (left)	rs12429545	0.423284	0.0212159	8.44506	0.573478
Arm fat percentage (left)	rs12619178	0.0699581	0.00329304	1.48621	0.08803
Arm fat percentage (left)	rs12679106	1.09738	0.0695844	17.3064	0.947348
Arm fat percentage (left)	rs12817084	5.17891	0.102384	261.967	0.41134
Arm fat percentage (left)	rs12883788	5.33675	0.236451	120.452	0.292277
Arm fat percentage (left)	rs12885458	0.162004	0.00474338	5.53305	0.312322
Arm fat percentage (left)	rs12926311	0.0567275	0.00233646	1.3773	0.0778524
Arm fat percentage (left)	rs1293446	19.089	0.604722	602.572	0.0940484
Arm fat percentage (left)	rs1296328	0.534681	0.0241231	11.851	0.692076
Arm fat percentage (left)	rs12997625	0.30094	0.00955709	9.47622	0.495055
Arm fat percentage (left)	rs13056506	0.515728	0.0311322	8.54341	0.643858
Arm fat percentage (left)	rs13067187	1.64	0.0423837	63.4586	0.79083
Arm fat percentage (left)	rs13107325	0.0312898	0.00383719	0.255148	0.00121331
Arm fat percentage (left)	rs13174863	0.786699	0.0352401	17.5622	0.879654
Arm fat percentage (left)	rs1322842	0.290648	0.0109002	7.74993	0.460743
Arm fat percentage (left)	rs1332037	0.0291545	0.000635796	1.33688	0.0701029
Arm fat percentage (left)	rs13389219	0.686328	0.0653527	7.20776	0.75373
Arm fat percentage (left)	rs13427822	3.05217	0.0595538	156.425	0.578515
Arm fat percentage (left)	rs1376286	0.608577	0.0218179	16.9753	0.76994
Arm fat percentage (left)	rs1383723	8.34532	0.251725	276.669	0.234923
Arm fat percentage (left)	rs1390870	1.86026	0.0798781	43.3232	0.699146
Arm fat percentage (left)	rs141783576	0.531353	0.000108555	2600.87	0.884018
Arm fat percentage (left)	rs1441264	1.45267	0.0943511	22.3658	0.788948
Arm fat percentage (left)	rs1451533	0.192522	0.00530456	6.98735	0.368609
Arm fat percentage (left)	rs147684209	5.85171	1.12542	30.4264	0.0356868
Arm fat percentage (left)	rs1491592	0.469215	0.00898962	24.4907	0.70766
Arm fat percentage (left)	rs1503526	0.51335	0.0300944	8.75672	0.64499
Arm fat percentage (left)	rs1516725	2.04253	0.0875638	47.6445	0.656721
Arm fat percentage (left)	rs16951304	0.879591	0.0914934	8.45613	0.911528
Arm fat percentage (left)	rs17036326	1.85695	0.134662	25.6069	0.643846
Arm fat percentage (left)	rs17218879	1	0.0206348	48.4618	1
Arm fat percentage (left)	rs17342242	0.0913767	0.00235592	3.54413	0.199825
Arm fat percentage (left)	rs17770336	1.32875	0.107009	16.4992	0.824973
Arm fat percentage (left)	rs1782508	11.852	0.311431	451.044	0.182964
Arm fat percentage (left)	rs1851823	1.29768	0.0245415	68.617	0.897585
Arm fat percentage (left)	rs186479424	0.976553	0.00857745	111.182	0.992164
Arm fat percentage (left)	rs1881505	1.73856	0.0295465	102.299	0.790224
Arm fat percentage (left)	rs1886558	0.0308317	0.00113455	0.837856	0.038923
Arm fat percentage (left)	rs188955288	0.462792	0.0238581	8.97711	0.610546
Arm fat percentage (left)	rs1927626	0.689176	0.0280426	16.9372	0.819738
Arm fat percentage (left)	rs2002023	1.12895	0.0325042	39.2114	0.946573
Arm fat percentage (left)	rs2020942	13.1668	0.400154	433.243	0.148134
Arm fat percentage (left)	rs2035936	4.70726	0.202686	109.323	0.334366
Arm fat percentage (left)	rs2043016	3.02117	0.0792039	115.24	0.551762
Arm fat percentage (left)	rs2051559	0.419749	0.013309	13.2383	0.622008
Arm fat percentage (left)	rs2052607	1.24304	0.0751329	20.5654	0.879218
Arm fat percentage (left)	rs208477	0.132719	0.00309385	5.69332	0.292313
Arm fat percentage (left)	rs2108635	0.140383	0.00565323	3.48606	0.230909
Arm fat percentage (left)	rs2111281	0.257793	0.00790139	8.41084	0.445835
Arm fat percentage (left)	rs2135877	0.15143	0.00459929	4.98576	0.28968
Arm fat percentage (left)	rs2172131	9.55369	0.327175	278.973	0.189856
Arm fat percentage (left)	rs217672	0.0324136	0.000878871	1.19545	0.0624603
Arm fat percentage (left)	rs2181375	1.83367	0.141519	23.7591	0.642707
Arm fat percentage (left)	rs2182634	0.503788	0.0120357	21.0874	0.71896
Arm fat percentage (left)	rs2206925	0.523089	0.0281782	9.71041	0.66372
Arm fat percentage (left)	rs2254331	1.6913	0.0520722	54.9336	0.767292
Arm fat percentage (left)	rs228079	0.32816	0.0079352	13.571	0.557382
Arm fat percentage (left)	rs2281819	0.176329	0.00469921	6.61641	0.348077
Arm fat percentage (left)	rs2291589	2.32785	0.0514106	105.404	0.664039
Arm fat percentage (left)	rs2292238	1.30997	0.034686	49.4727	0.884136
Arm fat percentage (left)	rs2306593	0.11735	0.00536795	2.56541	0.173392
Arm fat percentage (left)	rs2307111	1.31271	0.143626	11.9979	0.809535
Arm fat percentage (left)	rs2356505	1.17372	0.0409993	33.6013	0.92543
Arm fat percentage (left)	rs236660	0.0555254	0.00164595	1.87313	0.107313
Arm fat percentage (left)	rs2370982	1.13616	0.103911	12.4226	0.916691
Arm fat percentage (left)	rs240461	0.00740052	0.00015219	0.359864	0.0132965
Arm fat percentage (left)	rs2415142	1.32295	0.0677875	25.819	0.853531
Arm fat percentage (left)	rs2439823	0.297483	0.0225005	3.93307	0.357365
Arm fat percentage (left)	rs2455831	4.5753	0.110253	189.866	0.423711
Arm fat percentage (left)	rs245775	0.285834	0.0202337	4.03787	0.353957
Arm fat percentage (left)	rs2494196	0.267706	0.0254253	2.8187	0.272544
Arm fat percentage (left)	rs2499492	0.133668	0.00157442	11.3484	0.374509
Arm fat percentage (left)	rs2500406	0.140219	0.00427194	4.60244	0.270053
Arm fat percentage (left)	rs253440	0.444583	0.00971483	20.3456	0.677746
Arm fat percentage (left)	rs2569881	0.00792853	0.000188244	0.333936	0.0112537
Arm fat percentage (left)	rs2606228	0.171106	0.00354651	8.25524	0.372027
Arm fat percentage (left)	rs2620829	3.61831	0.0997192	131.29	0.482782
Arm fat percentage (left)	rs2678204	2.76772	0.193513	39.5854	0.453255
Arm fat percentage (left)	rs273505	2.38798	0.205083	27.8055	0.487055
Arm fat percentage (left)	rs28375268	4.872	0.150268	157.96	0.372309
Arm fat percentage (left)	rs28457808	0.127515	0.00465247	3.49491	0.222757
Arm fat percentage (left)	rs2855818	1.92731	0.127611	29.1082	0.635725
Arm fat percentage (left)	rs2914231	16.4782	0.747288	363.355	0.0758279
Arm fat percentage (left)	rs2954021	152.681	5.94654	3920.16	0.00239224
Arm fat percentage (left)	rs2972156	1.01944	0.0813285	12.7785	0.988092
Arm fat percentage (left)	rs301806	0.0919202	0.00278968	3.02878	0.18072
Arm fat percentage (left)	rs3134404	1.69854	0.0602703	47.8683	0.755797
Arm fat percentage (left)	rs34298980	0.0990914	0.00551095	1.78174	0.116839
Arm fat percentage (left)	rs34308737	0.0812116	0.00213789	3.08496	0.176074
Arm fat percentage (left)	rs34338229	51.2814	1.38617	1897.15	0.0325773
Arm fat percentage (left)	rs34417222	1.05271	0.0513392	21.586	0.973409
Arm fat percentage (left)	rs34483452	0.253767	0.0265566	2.42491	0.233727
Arm fat percentage (left)	rs34580448	0.340643	0.0106918	10.853	0.541989
Arm fat percentage (left)	rs34811474	0.513358	0.0132193	19.9357	0.720985
Arm fat percentage (left)	rs35851183	0.0417059	0.00188214	0.924151	0.0444417
Arm fat percentage (left)	rs369230	0.0173031	0.000224412	1.33414	0.067256
Arm fat percentage (left)	rs3729628	0.461508	0.0101921	20.8975	0.691006
Arm fat percentage (left)	rs3764002	0.0430539	0.00204388	0.906925	0.0430906
Arm fat percentage (left)	rs3766823	0.281277	0.00572853	13.811	0.523173
Arm fat percentage (left)	rs3781396	0.13099	0.00325305	5.27456	0.281012
Arm fat percentage (left)	rs3803286	2.42675	0.0984971	59.7898	0.58762
Arm fat percentage (left)	rs3809624	5.08754	0.186907	138.481	0.334512
Arm fat percentage (left)	rs3826408	3.4277	0.0883004	133.058	0.509319
Arm fat percentage (left)	rs3856595	2.52814	0.0617913	103.437	0.624278
Arm fat percentage (left)	rs3922585	0.144716	0.002856	7.33288	0.334458
Arm fat percentage (left)	rs3923501	3.70285	0.104699	130.957	0.471786
Arm fat percentage (left)	rs40067	1.03268	0.038471	27.7203	0.984716
Arm fat percentage (left)	rs41279738	6.64074	0.666241	66.1914	0.106565
Arm fat percentage (left)	rs4360504	0.410028	0.0105656	15.9122	0.632926
Arm fat percentage (left)	rs4549685	2.01594	0.129099	31.4799	0.617075
Arm fat percentage (left)	rs4643373	0.33032	0.02872	3.79913	0.374063
Arm fat percentage (left)	rs4655140	0.173512	0.00713401	4.22014	0.282063
Arm fat percentage (left)	rs4671328	1.30158	0.0943964	17.9467	0.843913
Arm fat percentage (left)	rs4721089	0.193476	0.0116339	3.21758	0.252115
Arm fat percentage (left)	rs479018	5.28391	0.157385	177.397	0.353111
Arm fat percentage (left)	rs4790841	0.543215	0.0505161	5.84136	0.614563
Arm fat percentage (left)	rs4876611	0.744233	0.0679296	8.15378	0.808888
Arm fat percentage (left)	rs4889606	0.307515	0.028748	3.28946	0.329437
Arm fat percentage (left)	rs4945884	0.551676	0.0161631	18.8297	0.741224
Arm fat percentage (left)	rs4953666	0.829347	0.0198158	34.7105	0.921762
Arm fat percentage (left)	rs538656	0.358354	0.0768739	1.67049	0.191326
Arm fat percentage (left)	rs539515	0.180097	0.0376075	0.862459	0.03194
Arm fat percentage (left)	rs543040	0.143975	0.00695556	2.98017	0.209966
Arm fat percentage (left)	rs55689442	1.52467	0.0380275	61.1296	0.82279
Arm fat percentage (left)	rs55781253	0.465727	0.0110148	19.6919	0.689157
Arm fat percentage (left)	rs55931203	10.9233	0.79768	149.581	0.0733418
Arm fat percentage (left)	rs56375099	0.048963	0.00114533	2.09317	0.115379
Arm fat percentage (left)	rs56399737	2.48556	0.126971	48.657	0.548506
Arm fat percentage (left)	rs56803094	3.74666	0.0911081	154.075	0.486065
Arm fat percentage (left)	rs57636386	11.5562	1.17381	113.772	0.035963
Arm fat percentage (left)	rs58360798	1.87715	0.0660979	53.3101	0.712238
Arm fat percentage (left)	rs6029180	7.18275	0.159198	324.075	0.310348
Arm fat percentage (left)	rs61787785	3.12171	0.10987	88.6967	0.504985
Arm fat percentage (left)	rs61813324	1.69382	0.0416414	68.8986	0.780448
Arm fat percentage (left)	rs61871615	22.3386	0.137916	3618.24	0.231404
Arm fat percentage (left)	rs61903695	0.740627	0.0230673	23.7795	0.865291
Arm fat percentage (left)	rs62106258	1.4491	0.157565	13.327	0.743164
Arm fat percentage (left)	rs62136859	0.605779	0.0339744	10.8013	0.733093
Arm fat percentage (left)	rs62136933	0.0604379	0.00300897	1.21395	0.066753
Arm fat percentage (left)	rs62147189	0.069521	0.00118644	4.07368	0.19924
Arm fat percentage (left)	rs62178054	0.271933	0.00776728	9.52038	0.472867
Arm fat percentage (left)	rs62246314	0.0384633	0.000813948	1.81759	0.0976712
Arm fat percentage (left)	rs62261725	0.147956	0.00825277	2.65258	0.194438
Arm fat percentage (left)	rs62285233	10.0277	0.151273	664.72	0.281318
Arm fat percentage (left)	rs62295469	0.651165	0.0105955	40.0184	0.838223
Arm fat percentage (left)	rs6490462	0.935334	0.0205874	42.4944	0.97261
Arm fat percentage (left)	rs6491427	0.475663	0.0217353	10.4096	0.636953
Arm fat percentage (left)	rs6545714	0.183898	0.0147299	2.2959	0.188604
Arm fat percentage (left)	rs6548237	0.304829	0.0574486	1.61746	0.162938
Arm fat percentage (left)	rs6561937	16.1047	0.415246	624.6	0.136466
Arm fat percentage (left)	rs6575340	0.0719764	0.00350422	1.47839	0.087921
Arm fat percentage (left)	rs6601527	1.09094	0.0453992	26.2152	0.957207
Arm fat percentage (left)	rs66679256	0.144339	0.0109629	1.90037	0.141076
Arm fat percentage (left)	rs6693294	2.3627	0.11019	50.6615	0.582482
Arm fat percentage (left)	rs67002381	2.09683	0.0406016	108.288	0.71293
Arm fat percentage (left)	rs6752378	0.481922	0.121859	1.90587	0.298057
Arm fat percentage (left)	rs67807996	0.0151465	0.000295478	0.776419	0.0369798
Arm fat percentage (left)	rs6861649	10.4169	0.39073	277.714	0.161816
Arm fat percentage (left)	rs6927268	0.0119273	0.000392359	0.362577	0.0110103
Arm fat percentage (left)	rs6973656	2.20342	0.0491716	98.737	0.683849
Arm fat percentage (left)	rs7030732	0.0974321	0.00244548	3.88186	0.215502
Arm fat percentage (left)	rs704061	4.47553	0.274571	72.9514	0.292636
Arm fat percentage (left)	rs7124681	2.28383	0.508037	10.2667	0.281515
Arm fat percentage (left)	rs7133378	2.07734	0.250889	17.2002	0.497845
Arm fat percentage (left)	rs71658797	6.13133	0.399839	94.0207	0.192955
Arm fat percentage (left)	rs7229000	0.0219491	0.000455859	1.05683	0.0533547
Arm fat percentage (left)	rs7247614	0.411729	0.0338632	5.00603	0.486265
Arm fat percentage (left)	rs72744924	0.280137	0.00594086	13.2097	0.517483
Arm fat percentage (left)	rs72817602	47.9315	1.10858	2072.41	0.0440477
Arm fat percentage (left)	rs72891717	0.461783	0.0630583	3.38168	0.446885
Arm fat percentage (left)	rs73169730	4.076	0.179587	92.5114	0.377736
Arm fat percentage (left)	rs73232633	7.36487	0.0412675	1314.38	0.450324
Arm fat percentage (left)	rs7442885	0.0562619	0.00232508	1.36142	0.0766917
Arm fat percentage (left)	rs7498044	0.142352	0.00409276	4.9512	0.281661
Arm fat percentage (left)	rs750090	1.46976	0.0483815	44.6493	0.82501
Arm fat percentage (left)	rs7531118	4.73411	0.235142	95.3116	0.310106
Arm fat percentage (left)	rs75499503	0.0303646	0.00263041	0.350518	0.00511026
Arm fat percentage (left)	rs7580600	0.125628	0.0077403	2.03898	0.144582
Arm fat percentage (left)	rs7591494	0.676678	0.0343714	13.3219	0.797271
Arm fat percentage (left)	rs76040172	0.801068	0.0369392	17.372	0.88763
Arm fat percentage (left)	rs764729	0.22225	0.00606699	8.14161	0.413012
Arm fat percentage (left)	rs76700673	0.305717	0.00508404	18.3836	0.570707
Arm fat percentage (left)	rs76824303	0.101079	0.00298867	3.41856	0.202041
Arm fat percentage (left)	rs76929617	111.427	0.05667	219094	0.223172
Arm fat percentage (left)	rs77026478	1.87272	0.041996	83.51	0.746082
Arm fat percentage (left)	rs7719067	16.0335	0.569562	451.353	0.10322
Arm fat percentage (left)	rs7755574	1.39658	0.0465515	41.8987	0.84736
Arm fat percentage (left)	rs778094	0.15111	0.0039351	5.80269	0.30996
Arm fat percentage (left)	rs7789450	0.291032	0.00671905	12.6059	0.520889
Arm fat percentage (left)	rs7930275	0.0820587	0.00251899	2.67315	0.159493
Arm fat percentage (left)	rs79657005	0.0550984	0.00127184	2.38697	0.131678
Arm fat percentage (left)	rs796915	0.705483	0.0198078	25.1267	0.848222
Arm fat percentage (left)	rs7987928	1.72421	0.0673052	44.1705	0.741991
Arm fat percentage (left)	rs80082351	0.123885	0.00314971	4.87264	0.264973
Arm fat percentage (left)	rs8042404	2.74983	0.0699052	108.169	0.589262
Arm fat percentage (left)	rs8073584	0.089555	0.00358187	2.23908	0.14178
Arm fat percentage (left)	rs8078135	0.0242043	0.000527655	1.11029	0.0565978
Arm fat percentage (left)	rs8099802	59.9794	1.42168	2530.48	0.0320106
Arm fat percentage (left)	rs815163	0.504349	0.0196278	12.9596	0.679412
Arm fat percentage (left)	rs846545	17.6853	0.441225	708.869	0.127132
Arm fat percentage (left)	rs853981	110.31	5.52715	2201.56	0.00207442
Arm fat percentage (left)	rs854917	4.3289	0.145933	128.41	0.396871
Arm fat percentage (left)	rs879588	0.157484	0.00600211	4.1321	0.267486
Arm fat percentage (left)	rs879620	2.34987	0.23634	23.3642	0.465962
Arm fat percentage (left)	rs891386	0.0845952	0.00548316	1.30515	0.0768554
Arm fat percentage (left)	rs9320823	0.315995	0.0259645	3.84575	0.366232
Arm fat percentage (left)	rs9435341	0.0154881	0.000307685	0.779631	0.0371141
Arm fat percentage (left)	rs9507895	2.22827	0.0607213	81.7701	0.662911
Arm fat percentage (left)	rs9515455	2.40187	0.0801431	71.9832	0.613487
Arm fat percentage (left)	rs9579775	0.121907	0.000681551	21.8052	0.426453
Arm fat percentage (left)	rs972283	0.786415	0.0406572	15.2113	0.873689
Arm fat percentage (left)	rs9770544	0.328189	0.0195211	5.51752	0.439043
Arm fat percentage (left)	rs9788550	0.246732	0.0166682	3.65228	0.308746
Arm fat percentage (left)	rs979259	0.351213	0.0135992	9.07043	0.528191
Arm fat percentage (left)	rs9839081	28.378	0.516495	1559.19	0.101678
Arm fat percentage (left)	rs9843653	0.16966	0.020928	1.37542	0.0966214
Arm fat percentage (left)	rs9861440	94.8101	2.96487	3031.82	0.0100308
Arm fat percentage (left)	rs9867802	0.166881	0.0040746	6.83482	0.344519
Arm fat percentage (left)	rs9872712	1.14981	0.067156	19.6865	0.923258
Arm fat percentage (left)	rs9955276	0.215296	0.0101506	4.56647	0.324401
Arm fat percentage (right)	rs1013402	8.16374	1.30441	51.0932	0.0248312
Arm fat percentage (right)	rs10153031	0.106221	0.0112697	1.00117	0.0501158
Arm fat percentage (right)	rs10172196	0.0280534	0.00101386	0.776234	0.0348994
Arm fat percentage (right)	rs10423928	0.280214	0.0304456	2.57901	0.261266
Arm fat percentage (right)	rs10459574	0.156863	0.00525111	4.68587	0.285156
Arm fat percentage (right)	rs10499014	0.0647152	0.00111172	3.7672	0.186719
Arm fat percentage (right)	rs10745785	0.37071	0.00955858	14.3772	0.594929
Arm fat percentage (right)	rs10754132	0.164181	0.00766742	3.51559	0.247772
Arm fat percentage (right)	rs10756713	2.18876	0.292527	16.3768	0.445531
Arm fat percentage (right)	rs10774018	0.256417	0.0104713	6.27901	0.404247
Arm fat percentage (right)	rs1078455	0.117888	0.0041394	3.35738	0.210859
Arm fat percentage (right)	rs10797115	0.062868	0.00388812	1.01653	0.0513607
Arm fat percentage (right)	rs10873303	1.17259	0.0282378	48.6921	0.93326
Arm fat percentage (right)	rs10938398	0.274103	0.04354	1.7256	0.16796
Arm fat percentage (right)	rs10954772	1.20229	0.0437929	33.0074	0.913199
Arm fat percentage (right)	rs10999460	0.186238	0.00946101	3.66605	0.268941
Arm fat percentage (right)	rs11012732	0.456438	0.031892	6.53251	0.563487
Arm fat percentage (right)	rs11030016	3.14857	0.107201	92.4756	0.50599
Arm fat percentage (right)	rs11042030	1.48338	0.0713662	30.8328	0.798942
Arm fat percentage (right)	rs11133338	0.0123297	0.000231525	0.656607	0.0302028
Arm fat percentage (right)	rs11150745	1.02959	0.0512344	20.6902	0.984803
Arm fat percentage (right)	rs111625081	0.505438	0.0150302	16.9969	0.703623
Arm fat percentage (right)	rs11190961	0.62629	0.0174353	22.4969	0.797876
Arm fat percentage (right)	rs11201985	1.37526	0.0343279	55.096	0.865615
Arm fat percentage (right)	rs11205277	0.0982874	0.004346	2.22283	0.144845
Arm fat percentage (right)	rs113230003	0.818018	0.0439879	15.2122	0.892854
Arm fat percentage (right)	rs114964326	0.0962514	0.00117375	7.89296	0.297822
Arm fat percentage (right)	rs115912456	0.347024	0.0135506	8.88709	0.522394
Arm fat percentage (right)	rs11609659	1.88924	0.0982347	36.3336	0.673215
Arm fat percentage (right)	rs116399833	1.53699	0.026131	90.4042	0.836192
Arm fat percentage (right)	rs11642015	0.458554	0.194762	1.07964	0.0743237
Arm fat percentage (right)	rs11668971	0.274386	0.0130223	5.78144	0.405616
Arm fat percentage (right)	rs11691869	0.086724	0.00404257	1.86046	0.118027
Arm fat percentage (right)	rs11694923	0.0901489	0.00126179	6.44073	0.269245
Arm fat percentage (right)	rs11782341	0.42359	0.0142032	12.633	0.619988
Arm fat percentage (right)	rs11786089	0.223513	0.0059281	8.42731	0.418489
Arm fat percentage (right)	rs11795097	7.4703	0.34649	161.059	0.199315
Arm fat percentage (right)	rs11826177	0.0136643	0.000796082	0.234539	0.0030784
Arm fat percentage (right)	rs1191600	12.736	0.305285	531.324	0.181326
Arm fat percentage (right)	rs12031634	23.2552	0.593987	910.462	0.0926436
Arm fat percentage (right)	rs12037698	0.792458	0.0348842	18.0021	0.883933
Arm fat percentage (right)	rs12101393	0.196603	0.00458968	8.42165	0.396168
Arm fat percentage (right)	rs12140153	2.81928	0.179544	44.2694	0.460694
Arm fat percentage (right)	rs12144626	1.85289	0.110379	31.1036	0.668235
Arm fat percentage (right)	rs1229984	0.0251251	0.00106077	0.595106	0.0225233
Arm fat percentage (right)	rs12367809	0.582803	0.0812104	4.18246	0.591305
Arm fat percentage (right)	rs12462975	0.0723887	0.00438691	1.19449	0.0663948
Arm fat percentage (right)	rs12477385	5.46682	0.100269	298.061	0.40504
Arm fat percentage (right)	rs1266876	0.101798	0.00371751	2.78756	0.176074
Arm fat percentage (right)	rs12679106	1.09287	0.0783096	15.2519	0.947348
Arm fat percentage (right)	rs12885458	0.14385	0.00334455	6.18699	0.312322
Arm fat percentage (right)	rs12887636	0.0589817	0.00172769	2.01358	0.116083
Arm fat percentage (right)	rs12926311	0.0491419	0.00172552	1.39953	0.0778524
Arm fat percentage (right)	rs1293446	15.9241	0.62371	406.56	0.0940484
Arm fat percentage (right)	rs1296328	0.54191	0.0261295	11.2389	0.692076
Arm fat percentage (right)	rs12997625	0.292876	0.00860283	9.97071	0.495055
Arm fat percentage (right)	rs13056506	0.514923	0.0308785	8.58676	0.643858
Arm fat percentage (right)	rs13062093	16.9535	0.551258	521.391	0.105385
Arm fat percentage (right)	rs13066308	0.0292672	0.000950821	0.900875	0.0434141
Arm fat percentage (right)	rs13067187	1.65995	0.0392324	70.2341	0.79083
Arm fat percentage (right)	rs13107325	0.0303375	0.00365141	0.252058	0.00121331
Arm fat percentage (right)	rs13174863	0.792412	0.0389816	16.108	0.879654
Arm fat percentage (right)	rs1322842	0.280126	0.00952518	8.23824	0.460743
Arm fat percentage (right)	rs1327259	1.67648	0.0437559	64.2335	0.781183
Arm fat percentage (right)	rs1332037	0.0275749	0.000566173	1.34301	0.0701029
Arm fat percentage (right)	rs13389219	0.684597	0.0641676	7.30389	0.75373
Arm fat percentage (right)	rs13665	9.36647	0.264516	331.665	0.218971
Arm fat percentage (right)	rs1383723	8.6689	0.245576	306.015	0.234923
Arm fat percentage (right)	rs141783576	0.527011	9.64e-05	2880.31	0.884018
Arm fat percentage (right)	rs1441264	1.45873	0.0918987	23.1547	0.788948
Arm fat percentage (right)	rs1451533	0.184731	0.00465154	7.3364	0.368609
Arm fat percentage (right)	rs1465900	0.0232492	0.000664945	0.812891	0.0380574
Arm fat percentage (right)	rs147684209	5.83794	1.12524	30.2881	0.0356868
Arm fat percentage (right)	rs1491592	0.466472	0.00866738	25.1052	0.70766
Arm fat percentage (right)	rs1503526	0.510153	0.0291226	8.93656	0.64499
Arm fat percentage (right)	rs1516725	1.97413	0.0983488	39.6262	0.656721
Arm fat percentage (right)	rs153664	1.92591	0.0402814	92.0805	0.739763
Arm fat percentage (right)	rs1652376	0.0919897	0.00619394	1.36619	0.0830364
Arm fat percentage (right)	rs1657930	0.8474	0.0272478	26.3539	0.924775
Arm fat percentage (right)	rs17036326	1.78526	0.152981	20.8336	0.643846
Arm fat percentage (right)	rs17342242	0.096556	0.00270838	3.4423	0.199825
Arm fat percentage (right)	rs17770336	1.3188	0.11352	15.3211	0.824973
Arm fat percentage (right)	rs1782508	12.6668	0.301813	531.609	0.182964
Arm fat percentage (right)	rs1881505	1.85305	0.0196845	174.442	0.790224
Arm fat percentage (right)	rs188955288	0.440213	0.0187202	10.3518	0.610546
Arm fat percentage (right)	rs1901241	2.81473	0.0660355	119.977	0.588824
Arm fat percentage (right)	rs1927626	0.693511	0.0297826	16.1489	0.819738
Arm fat percentage (right)	rs2002023	1.12458	0.0362707	34.8679	0.946573
Arm fat percentage (right)	rs2020942	11.7225	0.41702	329.519	0.148134
Arm fat percentage (right)	rs2035936	5.15477	0.18458	143.957	0.334366
Arm fat percentage (right)	rs2043016	2.89739	0.0871792	96.2946	0.551762
Arm fat percentage (right)	rs2051559	0.413628	0.0123709	13.8299	0.622008
Arm fat percentage (right)	rs2052607	1.25652	0.0660824	23.8919	0.879218
Arm fat percentage (right)	rs2059474	5.16835	0.173548	153.917	0.342825
Arm fat percentage (right)	rs2082993	40.5799	1.81895	905.319	0.0194057
Arm fat percentage (right)	rs208477	0.149871	0.00438057	5.12749	0.292313
Arm fat percentage (right)	rs2111281	0.251124	0.00719536	8.7644	0.445835
Arm fat percentage (right)	rs2126165	0.49865	0.0153681	16.1797	0.695088
Arm fat percentage (right)	rs2135877	0.15446	0.00486662	4.90238	0.28968
Arm fat percentage (right)	rs217672	0.0344622	0.000996647	1.19164	0.0624603
Arm fat percentage (right)	rs2181375	1.80749	0.148237	22.0394	0.642707
Arm fat percentage (right)	rs2206925	0.536409	0.0323641	8.89055	0.66372
Arm fat percentage (right)	rs2208947	5.34392	0.161973	176.31	0.347456
Arm fat percentage (right)	rs2234458	1.28333	0.0364125	45.2301	0.890829
Arm fat percentage (right)	rs2239647	0.318657	0.0220574	4.60356	0.401257
Arm fat percentage (right)	rs228079	0.32173	0.00728205	14.2144	0.557382
Arm fat percentage (right)	rs2291589	2.27167	0.0560163	92.125	0.664039
Arm fat percentage (right)	rs2292238	1.29787	0.038934	43.2643	0.884136
Arm fat percentage (right)	rs2307111	1.32139	0.137029	12.7423	0.809535
Arm fat percentage (right)	rs236660	0.0540236	0.00154887	1.88431	0.107313
Arm fat percentage (right)	rs2370982	1.14092	0.0964796	13.4919	0.916691
Arm fat percentage (right)	rs2439823	0.286575	0.020018	4.10258	0.357365
Arm fat percentage (right)	rs2455831	5.02405	0.0962657	262.202	0.423711
Arm fat percentage (right)	rs245775	0.295502	0.0224424	3.89091	0.353957
Arm fat percentage (right)	rs2479958	0.318156	0.0106024	9.54718	0.509319
Arm fat percentage (right)	rs2491646	1.4624	0.0490207	43.6266	0.826348
Arm fat percentage (right)	rs2494196	0.268204	0.0255573	2.81459	0.272544
Arm fat percentage (right)	rs2500406	0.143703	0.00457327	4.51549	0.270053
Arm fat percentage (right)	rs2569881	0.00946721	0.000257819	0.347639	0.0112537
Arm fat percentage (right)	rs2606228	0.193739	0.0052749	7.11578	0.372027
Arm fat percentage (right)	rs2678204	2.67861	0.204005	35.1704	0.453255
Arm fat percentage (right)	rs28375268	4.59017	0.161377	130.562	0.372309
Arm fat percentage (right)	rs28457808	0.132533	0.00514515	3.4139	0.222757
Arm fat percentage (right)	rs2855818	1.96248	0.120571	31.9423	0.635725
Arm fat percentage (right)	rs28827493	0.723919	0.0235586	22.2449	0.853328
Arm fat percentage (right)	rs2954021	129.829	5.61436	3002.24	0.00239224
Arm fat percentage (right)	rs2972156	1.01943	0.0814412	12.7606	0.988092
Arm fat percentage (right)	rs301806	0.0771498	0.00181168	3.2854	0.18072
Arm fat percentage (right)	rs3134404	1.7611	0.049752	62.339	0.755797
Arm fat percentage (right)	rs34045894	0.223615	0.00475208	10.5225	0.445902
Arm fat percentage (right)	rs34292685	17.726	0.541875	579.859	0.106165
Arm fat percentage (right)	rs34298980	0.0844501	0.00384597	1.85436	0.116839
Arm fat percentage (right)	rs34338229	43.0901	1.36631	1358.96	0.0325773
Arm fat percentage (right)	rs34417222	1.05218	0.0528747	20.9378	0.973409
Arm fat percentage (right)	rs34483452	0.23414	0.0214622	2.55433	0.233727
Arm fat percentage (right)	rs34769775	0.427155	0.016165	11.2875	0.61063
Arm fat percentage (right)	rs34811474	0.522632	0.0148476	18.3965	0.720985
Arm fat percentage (right)	rs35851183	0.0421589	0.00192274	0.924399	0.0444417
Arm fat percentage (right)	rs3729628	0.456598	0.00956568	21.7948	0.691006
Arm fat percentage (right)	rs3733347	1.27625	0.0209078	77.9039	0.907431
Arm fat percentage (right)	rs3766823	0.283771	0.00593804	13.561	0.523173
Arm fat percentage (right)	rs3771653	0.795829	0.0258801	24.4723	0.89605
Arm fat percentage (right)	rs3772895	0.143831	0.00294467	7.02538	0.328383
Arm fat percentage (right)	rs3803286	2.33733	0.108655	50.2792	0.58762
Arm fat percentage (right)	rs3809624	5.01824	0.189568	132.843	0.334512
Arm fat percentage (right)	rs3826408	3.28089	0.0962535	111.832	0.509319
Arm fat percentage (right)	rs3856595	2.54942	0.0602561	107.865	0.624278
Arm fat percentage (right)	rs3922585	0.15587	0.00357671	6.79264	0.334458
Arm fat percentage (right)	rs3923501	3.6373	0.107973	122.53	0.471786
Arm fat percentage (right)	rs40067	1.03125	0.0442531	24.0318	0.984716
Arm fat percentage (right)	rs41279738	7.25455	0.653726	80.5054	0.106565
Arm fat percentage (right)	rs4309994	0.707988	0.0137001	36.5871	0.863777
Arm fat percentage (right)	rs4438071	0.684543	0.0163622	28.6392	0.8423
Arm fat percentage (right)	rs4519214	1.64421	0.0360914	74.905	0.798562
Arm fat percentage (right)	rs4549685	2.11851	0.111684	40.1853	0.617075
Arm fat percentage (right)	rs4605363	0.0744997	0.00214968	2.58188	0.151104
Arm fat percentage (right)	rs4671328	1.29869	0.0962892	17.516	0.843913
Arm fat percentage (right)	rs4721089	0.181277	0.00975062	3.37017	0.252115
Arm fat percentage (right)	rs4790841	0.54292	0.0503817	5.85056	0.614563
Arm fat percentage (right)	rs4796224	0.122549	0.00659697	2.27655	0.159083
Arm fat percentage (right)	rs4806814	1.34213	0.0341118	52.8065	0.875204
Arm fat percentage (right)	rs4864201	0.721536	0.0240687	21.6303	0.850784
Arm fat percentage (right)	rs4876611	0.757308	0.0796002	7.20494	0.808888
Arm fat percentage (right)	rs4889606	0.315578	0.031077	3.20461	0.329437
Arm fat percentage (right)	rs4945884	0.544435	0.0147479	20.0984	0.741224
Arm fat percentage (right)	rs538656	0.36991	0.0832222	1.64419	0.191326
Arm fat percentage (right)	rs539515	0.188476	0.041027	0.865851	0.03194
Arm fat percentage (right)	rs541577	0.676872	0.0237782	19.2679	0.819315
Arm fat percentage (right)	rs543040	0.144354	0.00700257	2.97576	0.209966
Arm fat percentage (right)	rs55714539	5.2785	0.378727	73.5692	0.215839
Arm fat percentage (right)	rs557182	0.485577	0.0103189	22.8497	0.713136
Arm fat percentage (right)	rs55781253	0.467387	0.0112485	19.4205	0.689157
Arm fat percentage (right)	rs55931203	12.1483	0.789703	186.882	0.0733418
Arm fat percentage (right)	rs56375099	0.0405481	0.000750035	2.19209	0.115379
Arm fat percentage (right)	rs56399737	2.59528	0.115129	58.5037	0.548506
Arm fat percentage (right)	rs57636386	11.4711	1.17324	112.155	0.035963
Arm fat percentage (right)	rs58360798	1.8346	0.07297	46.1251	0.712238
Arm fat percentage (right)	rs6029180	7.04659	0.162063	306.39	0.310348
Arm fat percentage (right)	rs60572790	0.279841	0.0292786	2.67469	0.268826
Arm fat percentage (right)	rs61778071	0.0341597	0.000248186	4.70165	0.178971
Arm fat percentage (right)	rs61813324	1.70026	0.0406998	71.0292	0.780448
Arm fat percentage (right)	rs61871615	24.9889	0.128399	4863.3	0.231404
Arm fat percentage (right)	rs61903695	0.736367	0.0214556	25.2724	0.865291
Arm fat percentage (right)	rs62053191	0.170772	0.00256007	11.3915	0.409518
Arm fat percentage (right)	rs62106258	1.44307	0.160872	12.9447	0.743164
Arm fat percentage (right)	rs62136859	0.612333	0.036533	10.2634	0.733093
Arm fat percentage (right)	rs62136933	0.0623206	0.00320615	1.21138	0.066753
Arm fat percentage (right)	rs62178054	0.285346	0.00929548	8.75933	0.472867
Arm fat percentage (right)	rs62244189	8.76387	0.151392	507.329	0.294512
Arm fat percentage (right)	rs62246314	0.044474	0.00111759	1.76983	0.0976712
Arm fat percentage (right)	rs62261725	0.149577	0.00848154	2.63787	0.194438
Arm fat percentage (right)	rs6490462	0.936789	0.0225329	38.9464	0.97261
Arm fat percentage (right)	rs6545714	0.16643	0.0114877	2.41117	0.188604
Arm fat percentage (right)	rs6548237	0.316634	0.0629449	1.59277	0.162938
Arm fat percentage (right)	rs6561937	15.3478	0.421616	558.694	0.136466
Arm fat percentage (right)	rs6575340	0.0727314	0.00358368	1.4761	0.087921
Arm fat percentage (right)	rs6601527	1.08895	0.0484327	24.4839	0.957207
Arm fat percentage (right)	rs66679256	0.143118	0.0107479	1.90574	0.141076
Arm fat percentage (right)	rs6693294	2.25344	0.12442	40.813	0.582482
Arm fat percentage (right)	rs6752378	0.477308	0.118525	1.92214	0.298057
Arm fat percentage (right)	rs68085814	0.343056	0.030101	3.90975	0.388824
Arm fat percentage (right)	rs6861649	11.8618	0.370897	379.358	0.161816
Arm fat percentage (right)	rs6887247	0.299432	0.0133769	6.70258	0.447034
Arm fat percentage (right)	rs6927268	0.0123648	0.000418207	0.365581	0.0110103
Arm fat percentage (right)	rs7030609	0.0174676	0.000344288	0.886226	0.0433533
Arm fat percentage (right)	rs7030732	0.0966357	0.0023942	3.90046	0.215502
Arm fat percentage (right)	rs704061	3.96567	0.304761	51.6029	0.292636
Arm fat percentage (right)	rs7081254	0.198625	0.00359155	10.9846	0.429835
Arm fat percentage (right)	rs7096307	24.9217	0.589256	1054.02	0.0923425
Arm fat percentage (right)	rs7124681	2.34576	0.497013	11.0713	0.281515
Arm fat percentage (right)	rs7133378	2.05827	0.255304	16.5939	0.497845
[truncated: 3,563 more rows]

## Sheet: T S7
Table S7. Mendelian randomization results of validation using independent exposure GWAS
Exposures	N SNPs		90th percentile cases versus controls			99th percentile cases versus controls
			OR (95% CI)	P-value		OR (95% CI)	P-value
Heart disease
Atrial fibrillation	10		0.901 (0.8,1.016)	0.089		0.811 (0.627,1.049)	0.109901
Myocardial infarction	16		0.677 (0.471,0.975)	0.036		0.53 (0.335,0.839)	0.00667521
Coronary artery disease*	29		0.725 (0.581,0.905)	0.004		0.632 (0.468,0.852)	0.00264006
Blood lipid levels
Total cholesterol	92		0.712 (0.628, 0.806)	9.38366e-08		0.629 (0.520, 0.760)	1.58351e-06
HDL-C	100		1.356 (1.132, 1.624)	0.000924081		1.441 (1.105, 1.878)	0.006891
LDL-C	79		0.715 (0.641, 0.798)	2.29479e-09		0.640 (0.539, 0.759)	3.25565e-07
Triglycerides	70		0.815 (0.693, 0.958)	0.0132445		0.786 (0.623, 0.990)	0.0412101
Blood pressure
Hypertension	3		0.994 (0.99,0.998)	0.003		0.996 (0.99,1.003)	0.247172
Systolic blood pressure	15		0.941 (0.881,1.005)	0.071		0.991 (0.908,1.082)	0.842083
Diastolic blood pressure	17		0.922 (0.852,0.997)	0.042		0.905 (0.815,1.005)	0.0630747
Diabetes
Type 1 diabetes	9		0.959 (0.805,1.143)	0.642		0.951 (0.75,1.207)	0.680235
Type 2 diabetes	33		0.878 (0.804,0.959)	0.004		0.88 (0.772,1.002)	0.053
Venous thromboembolism	5		0.901 (0.827,0.981)	0.017		0.904 (0.743,1.1)	0.314933
Alzheimer's disease	13		0.796 (0.715,0.886)	2.99e-05		0.740 (0.603,0.909)	0.004
Prostate cancer	67		0.938 (0.876, 1.004)	0.0632221		0.921 (0.825, 1.029)	0.145588
Educational attainment	67		1.493 (1.066,2.09)	0.02		1.429 (0.876,2.329)	0.152778
Body morphology
Body mass index	54		0.969 (0.766,1.226)	0.793		0.976 (0.651,1.463)	0.907
Waist circumference	29		0.845 (0.605, 1.181)	0.324135		0.788 (0.457, 1.358)	0.390433
Body fat mass	3		0.782 (0.582,1.052)	0.104		0.716 (0.444,1.154)	0.170175
Trunk fat mass	2		0.725 (0.534, 0.984)	0.0390389		0.637 (0.571, 0.711)	9.56e-16
The estimates present here were calculated by the IVW method. N SNPs represents the number of SNPs used within the instrument for each exposure after clumping, harmonization, and extraction of data from a GWAS of human longevity. Abbreviations: CI: confidence interval; HDL-C: high density lipoprotein cholesterol; LDL-C: low density lipoprotein cholesterol; OR: odds ratio; SNPs: single nucleotide …
* Coronary artery disease included myocardial infarction, percutaneous transluminal coronary angioplasty, coronary artery bypass grafting, angina or chromic ischemic heart disease

## Sheet: T S8
Table S8. Mendelian randomization results of validation using independent exposure GWAS in 90th survival percentile dataset
Exposures	Weighted median			MR Egger		Q test P-value	MR Egger intercept P-value	R2	F-statistic	Power
	OR (95% CI)	P-value		OR (95% CI)	P-value
Heart disease
Atrial fibrillation	0.909 (0.773,1.069)	0.249		1.163 (0.849,1.595)	0.374	0.463009	0.125	0.012363	148.641	0.800199
Myocardial infarction	0.725 (0.62,0.848)	5.91e-05		0.749 (0.294,1.913)	0.556	3.03525e-28	0.821	0.00759243	79.5855	0.646341
Coronary artery disease	0.744 (0.655,0.846)	5.74e-06		0.702 (0.432,1.139)	0.163	6.09524e-26	0.881	0.0121961	79.8568	0.803586
Blood lipid levels
Total cholesterol	0.652 (0.557, 0.764)	1.14316e-07		0.601 (0.493, 0.734)	2.71935e-06	2.58494e-07	0.0380924	0.00986571	118.707	0.706556
HDL-C	1.352 (1.13, 1.618)	0.000981506		1.326 (0.949, 1.853)	0.101146	1.79992e-22	0.878537	0.00859125	96.1534	0.646568
LDL-C	0.678 (0.586, 0.783)	1.3057e-07		0.683 (0.581, 0.804)	1.63313e-05	0.00199941	0.454124	0.00995224	140.459	0.710315
Triglycerides	0.789 (0.654, 0.95)	0.0126037		0.786 (0.602, 1.026)	0.0807311	1.12081e-05	0.740033	0.00822723	134.127	0.627805
Blood pressure
Hypertension	0.993 (0.989,0.998)	0.005		0.977 (0.93,1.026)	0.524	0.793663	0.614	0.000984591	60.2076	0.192082
Systolic blood pressure	0.904 (0.847,0.964)	0.002		0.997 (0.899,1.105)	0.951	0.00118033	0.185	0.00549991	71.0636	0.550101
Diastolic blood pressure	0.948 (0.865,1.039)	0.256		0.974 (0.852,1.114)	0.706	0.189772	0.336	0.00649062	74.071	0.583977
Diabetes
Type 1 diabetes	0.907 (0.789,1.043)	0.169		0.791 (0.524,1.195)	0.302	0.000771007	0.346	0.0377289	72.0951	0.998335
Type 2 diabetes	0.873 (0.778,0.98)	0.021		0.998 (0.673,1.482)	0.994	0.300392	0.519	0.0375306	81.5318	0.998264
Venous thromboembolism	0.917 (0.837,1.004)	0.061		0.924 (0.792,1.077)	0.386	0.308536	0.714	0.0127203	154.953	0.811256
Alzheimer's disease	0.768 (0.659,0.894)	0.000677		0.884 (0.619,1.263)	0.511	0.650061	0.558664	0.0215938	91.9283	0.959383
Prostate cancer	0.903 (0.829, 0.984)	0.020136		0.84 (0.723, 0.977)	0.0273184	0.0460403	0.116833	0.0633277	141.461	0.999994
Educational attainment	1.568 (0.96,2.559)	0.072		0.854 (0.194,3.759)	0.836	0.162504	0.451	0.0146434	62.0922	0.862109
Body morphology
Body mass index	1.213 (0.89,1.652)	0.221		1.445 (0.84,2.484)	0.189	0.00445181	0.116189	0.0134394	81.2553	0.906579
Waist circumference	0.979 (0.655, 1.462)	0.915587		1.214 (0.53, 2.781)	0.651047	0.0092053	0.358522	0.0164859	82.9155	0.899028
Body fat mass	0.724 (0.517,1.013)	0.06		1.868 (0.515,6.769)	0.516	0.489057	0.404	0.0117317	46.6845	0.779303
Trunk fat mass	-	-		-	-	0.838226	-	0.00715638	46.2571	0.568316
Abbreviations: CI: confidence interval; HDL-C: high density lipoprotein cholesterol; LDL-C: low density lipoprotein cholesterol; OR: odds ratio.

## Sheet: T S9
Table S9. Mendelian randomization results of validation using independent exposure GWAS in 99th survival percentile dataset
Exposures	Weighted median			MR Egger		Q test P-value	MR Egger intercept P-value	R2	F-statistic	Power
	OR (95% CI)	P-value		OR (95% CI)	P-value
Heart disease
Atrial fibrillation	0.96 (0.741,1.244)	0.7598		1.394 (0.761,2.554)	0.313582	0.188107	0.0949545	0.012363	148.641	0.418983
Myocardial infarction	0.585 (0.461,0.743)	1.04009e-05		0.666 (0.202,2.189)	0.513907	3.32741e-17	0.689121	0.00759243	79.5855	0.309607
Coronary artery disease	0.636 (0.517,0.782)	1.78126e-05		0.616 (0.316,1.199)	0.165364	3.12757e-17	0.931755	0.0121961	79.8568	0.421963
Blood lipid levels
Total cholesterol	0.507 (0.39, 0.66)	4.41425e-07		0.424 (0.318, 0.565)	7.47059e-08	1.30414e-06	0.000868667	0.00986571	118.707	0.347607
HDL-C	1.515 (1.14, 2.015)	0.00425166		1.281 (0.783, 2.096)	0.327368	1.57196e-16	0.579299	0.00859125	96.1534	0.309742
LDL-C	0.563 (0.44, 0.72)	4.83283e-06		0.559 (0.435, 0.718)	1.90413e-05	0.00250197	0.152686	0.00995224	140.459	0.350145
Triglycerides	0.708 (0.512, 0.978)	0.0362094		0.74 (0.506, 1.082)	0.125349	0.00218807	0.696014	0.00822723	134.127	0.298778
Blood pressure
Hypertension	0.996 (0.989,1.004)	0.326706		0.997 (0.926,1.074)	0.954585	0.960811	0.984133	0.000984591	60.2076	0.100744
Systolic blood pressure	0.959 (0.867,1.062)	0.423146		1.059 (0.922,1.218)	0.431102	0.15786	0.253833	0.00549991	71.0636	0.256786
Diastolic blood pressure	0.909 (0.792,1.042)	0.171598		0.937 (0.78,1.124)	0.492946	0.379559	0.66065	0.00649062	74.071	0.274482
Diabetes
Type 1 diabetes	0.875 (0.709,1.079)	0.211107		0.682 (0.401,1.158)	0.199716	0.0297281	0.215641	0.0377289	72.0951	0.865789
Type 2 diabetes	0.799 (0.669,0.955)	0.014		1.038 (0.573,1.881)	0.902	0.272158	0.579	0.0375306	81.5318	0.864036
Venous thromboembolism	0.986 (0.841,1.155)	0.860694		1.038 (0.762,1.415)	0.826603	0.0686197	0.34766	0.0127203	154.953	0.428846
Alzheimer's disease	0.791 (0.613,1.023)	0.074		1.265 (0.660,2.423)	0.493	0.124118	0.119072	0.0215938	91.9283	0.640603
Prostate cancer	0.897 (0.776, 1.036)	0.139749		0.758 (0.593, 0.969)	0.0308632	0.01198	0.0881958	0.0630167	142.853	0.97743
Educational attainment	1.515 (0.733,3.132)	0.261931		0.469 (0.054,4.075)	0.49494	0.693765	0.303793	0.0146434	62.0922	0.480281
Body morphology
Body mass index	1.315 (0.791,2.187)	0.291		1.695 (0.661,4.345)	0.277	0.000655533	0.209427	0.0134394	81.2553	0.537731
Waist circumference	0.766 (0.399, 1.469)	0.422265		1.071 (0.274, 4.193)	0.922171	0.00305571	0.633045	0.0164859	82.9155	0.526785
Body fat mass	0.637 (0.377,1.074)	0.090695		3.104 (0.366,26.346)	0.48813	0.523104	0.400499	0.00535726	46.4408	0.298731
Trunk fat mass	-	-		-	-	0.817437	-	0.00715638	46.2571	0.266195
Abbreviations: CI: confidence interval; HDL-C: high density lipoprotein cholesterol; LDL-C: low density lipoprotein cholesterol; OR: odds ratio.

## Sheet: T S10
Table S10. List of Exposures in the Present Study
Category	Exposome components
	Primary analysis (90th percentile longevity)	Secondary analysis (99th percentile longevity)
Significant causal exposures (FDR P<0.05 + consistent beta sirection with seneitivity analysis)
Disease	Coronary atherosclerosis	Coronary atherosclerosis
	Angina (self-reported)	Angina (self-reported)
	Angina (diagnosed)	Angina (diagnosed)
	Hypertension (self-reported)	Hypertension (self-reported)
	Hypertension (diagnosed)	Hypertension (diagnosed)
	High cholesterol (self-reported)	High cholesterol (self-reported)
	Diabetes (self-reported)	Diabetes (self-reported)
	No vascular/heart problems	No vascular/heart problems
	Ischaemic heart disease
	Diseases of the circulatory system
	Cardiac arrhytmias, COPD co-morbidities
	Atrial fibrillation and flutter
	Diabetes (diagnosed)
	Malignant neoplasm of prostate
	Venous thromboembolism
	DVT of lower extremities
	DVT of lower extremities and pulmonary embolism
Physical measures	Systolic blood pressure	Systolic blood pressure
	Diastolic blood pressure	Diastolic blood pressure
	Arm fat mass (right)
	Arm fat percentage (left)
	Arm fat percentage (right)
	Leg fat mass (right)
	Leg fat mass (left)
	Leg fat percentage (right)
	Leg fat percentage (left)
	Trunk fat mass
	Whole body fat mass
	Waist circumference
	Body mass index: by impedance measurement
	Body mass index: by height and weight measurement
Family History	Father with AD/dementia	Father with AD/dementia
	Mather with AD/dementia	Mather with AD/dementia
	Father with heart disease	Father with heart disease
	Siblings with heart disease	Siblings with heart disease
	Siblings with high blood pressure
	Siblings with none of group 1 disease*
Medication	Aspirin	Aspirin
	Atorvastatin	Atorvastatin
	Amlodipine	Amlodipine
	Metformin	Metformin
	Simvastatin	Simvastatin
	Bendroflumethiazide	Bendroflumethiazide
	Blood pressure medication (Females)	Blood pressure medication (Females)
	Blood pressure medication (Males)	Blood pressure medication (Males)
	Cholesterol lowering medication (Females)	Cholesterol lowering medication (Females)
	Cholesterol lowering medication (Males)	Cholesterol lowering medication (Males)
	None of medication taken (Females)	None of medication taken (Females)
	None of medication taken (Males)	None of medication taken (Males)
Early life factors	Comparative height size at age 10
Education	College or University degree
Lifestyle	Age first had sexual intercourse
Diet	Never eat sugar or foods/drinks containing sugar
Suggestive causal exposures (IVW P<0.05 + consistent beta sirection with seneitivity analysis)
Blood count	Platelet distribution width	Neutrophill count
		White blood cell (leukocyte) count
		Immature reticulocyte fraction
		Lymphocyte count
Diet	Never eat eggs, dairy, wheat, sugar: I eat all of the above	Never eat eggs, dairy, wheat, sugar: I eat all of the above
		Never eat sugar or foods/drinks containing sugar
Disease	Chronic ischaemic heart disease	Chronic ischaemic heart disease
	Age high blood pressure diagnosed	Age high blood pressure diagnosed
	Acute myocardial infarction	Acute myocardial infarction
	Long-standing illness, disability or infirmity	Long-standing illness, disability or infirmity
	Major coronary heart disease event excluding revascularizations	Major coronary heart disease event excluding revascularizations
	Myocardial infarction	Myocardial infarction
	Heart attack/myocardial infarction (self-reported)	Heart attack/myocardial infarction (self-reported)
	Number of self-reported non-cancer illnesses	Number of self-reported non-cancer illnesses
	Age started wearing glasses or contact lenses	Malignant neoplasm of testis
	Chrondropathies	Malignant neoplasm of brain
	Neoplasm of uncertain or unknown behaviour of other and unspecified sites	Diseases of the circulatory system
	Adult-onset Still disease	Ischaemic heart disease
	Pulmonary embolism
	Phlebitis and thrombophlebitis
	Other rheumatoid arthritis
	Malignant neoplasm of male genital organs
	Atrial fibrillation (self-reported)
	Psoriasis (self-reported)
	Pulmonary embolism +/- dvt (self-reported)
	Other ILD-related CVD-co-morbidities
	Other/unspecified rheumatoid arthritis
Early life factors	Comparative body size at age 10	Comparative body size at age 10
		Comparative height size at age 10
Education	Qualifications: A levels/AS levels or equivalent
	Year ended full time education
Environment	Home location - east co-ordinate (rounded)
Family History	Father with none of group 1 disease*	Father with none of group 1 disease*
	Mother with heart diseases	Siblings with none of group 1 disease*
		Siblings with high blood pressure
Gender factor	Relative age of first facial hair
Medication	Number of treatments/medications taken	Number of treatments/medications taken
	Treatment/medication code: gliclazide	Treatment/medication code: seretide 50 evohaler
	Treatment/medication code: naratriptan
	Treatment/medication code: insulin product
	Treatment/medication code: baclofen
	Medication for cholesterol, blood pressure or diabetes: Insulin
Occupation	Job involves mainly walking or standing	Job: estate agent, auctioneer, land agent, letting agent
	Job: Construction trades n.e.c.
	Job - deduced: Production, works and maintenance managers
	Current employment status: Unable to work because of sickness or disability
Physical activity	Usual walking pace	Usual walking pace
	Types of physical activity in last 4 weeks: Heavy DIY (eg: weeding, lawn mowing, carpentry, digging)
Physical measures	Cylindrical power (right)	Cylindrical power (right)
	Arm fat mass (left)	Arm fat mass (right)
	Body fat percentage	Arm fat percentage (right)
	Trunk fat percentage	Body mass index: by impedance measurement
	Weight	Forced vital capacity (FVC), Best measure
		Leg fat mass (left)
		Leg fat mass (right)
		Waist circumference
		Whole body fat mass
Mental health		Tense / 'highly strung'
Unassociated exposures (IVW P>0.05 + power > 0.80)
Blood count	Eosinophill count	Eosinophill count
	Eosinophill percentage	Eosinophill percentage
	Haematocrit percentage	Haematocrit percentage
	Haemoglobin concentration	Haemoglobin concentration
	High light scatter reticulocyte count	High light scatter reticulocyte count
	High light scatter reticulocyte percentage	High light scatter reticulocyte percentage
	Lymphocyte percentage	Lymphocyte percentage
	Mean corpuscular haemoglobin	Mean corpuscular haemoglobin
	Mean corpuscular volume	Mean corpuscular volume
	Mean platelet (thrombocyte) volume	Mean platelet (thrombocyte) volume
	Mean reticulocyte volume	Mean reticulocyte volume
	Mean sphered cell volume	Mean sphered cell volume
	Monocyte count	Monocyte count
	Monocyte percentage	Monocyte percentage
	Neutrophill percentage	Neutrophill percentage
	Platelet count	Platelet count
	Platelet crit	Platelet crit
	Red blood cell (erythrocyte) count	Red blood cell (erythrocyte) count
	Red blood cell (erythrocyte) distribution width	Red blood cell (erythrocyte) distribution width
	Reticulocyte count	Reticulocyte count
	Reticulocyte percentage	Reticulocyte percentage
	Immature reticulocyte fraction	Platelet distribution width
	Lymphocyte count
	Basophill percentage
	Mean corpuscular haemoglobin concentration
	Neutrophill count
	White blood cell (leukocyte) count
Cognition	Fluid intelligence score
Death/Death register	Underlying (primary) cause of death: Brain, unspecified
Disease	Hypothyroidism/myxoedema (self-reported)
	Age hay fever, rhinitis or eczema diagnosed
	Blood clot, DVT, bronchitis, emphysema, asthma, rhinitis, eczema, allergy diagnosed by doctor: None of the above
	Age asthma diagnosed
	Asthma (diagnosed)
	Hayfever, allergic rhinitis or eczema (diagnosed)
	Asthma (self-reported)
Early life factors	Birth weight
Family History	Illnesses of adopted mother: Diabetes
Gender factor	Hair/balding pattern: Pattern 1	Hair/balding pattern: Pattern 1
	Hair/balding pattern: Pattern 4	Hair/balding pattern: Pattern 4
	Age at menopause (last menstrual period)	Age at menopause (last menstrual period)
	Birth weight of first child	Age when periods started (menarche)
	Hair/balding pattern: Pattern 2
	Hair/balding pattern: Pattern 3
Health-related outcomes	History of psychiatric care on admission: One or more previous psychiatric episodes with this Health Care Provider	History of psychiatric care on admission: One or more previous psychiatric episodes with this Health Care Provider
Lifestyle	Skin colour	Skin colour
	Hair colour (natural, before greying): Dark brown	Hair colour (natural, before greying): Dark brown
	Hair colour (natural, before greying): Black	Hair colour (natural, before greying): Black
	Ease of skin tanning	Ease of skin tanning
	Hair colour (natural, before greying): Blonde	Hair colour (natural, before greying): Blonde
	Childhood sunburn occasions
	Hair colour (natural, before greying): Light brown
	Hair colour (natural, before greying): Red
Medication	Started insulin within one year diagnosis of diabetes	Started insulin within one year diagnosis of diabetes
Mental health	Ever addicted to alcohol
Physical measures	3mm strong meridian (left)	3mm strong meridian (left)
	3mm strong meridian (right)	3mm strong meridian (right)
	3mm weak meridian (left)	3mm weak meridian (left)
	3mm weak meridian (right)	3mm weak meridian (right)
	6mm strong meridian (left)	6mm strong meridian (left)
	6mm strong meridian (right)	6mm strong meridian (right)
	6mm weak meridian (left)	6mm weak meridian (left)
	6mm weak meridian (right)	6mm weak meridian (right)
	Ankle spacing width	Ankle spacing width
	Ankle spacing width (right)	Ankle spacing width (right)
	Arm fat-free mass (left)	Arm fat-free mass (left)
	Corneal hysteresis (left)	Corneal hysteresis (left)
	Corneal hysteresis (right)	Corneal hysteresis (right)
	Corneal resistance factor (left)	Corneal resistance factor (left)
	Forced expiratory volume in 1-second (FEV1), Best measure	Forced expiratory volume in 1-second (FEV1), Best measure
	Forced vital capacity (FVC)	Forced vital capacity (FVC)
	Heel bone mineral density (BMD)	Heel bone mineral density (BMD)
	Heel bone mineral density (BMD) T-score, automated	Heel bone mineral density (BMD) T-score, automated
	Heel Broadband ultrasound attenuation, direct entry	Heel Broadband ultrasound attenuation, direct entry
	Heel quantitative ultrasound index (QUI), direct entry	Heel quantitative ultrasound index (QUI), direct entry
	Impedance of arm (left)	Impedance of arm (left)
	Impedance of arm (right)	Impedance of arm (right)
	Intra-ocular pressure, Goldmann-correlated (right)	Intra-ocular pressure, Goldmann-correlated (right)
	Spherical power (left)	Spherical power (left)
	Spherical power (right)	Spherical power (right)
	Trunk fat-free mass	Trunk fat-free mass
	Whole body water mass	Whole body water mass
	Ankle spacing width (left)	Ankle spacing width (left)
	Arm fat-free mass (right)	Arm fat-free mass (right)
	Arm predicted mass (left)	Arm predicted mass (left)
	Arm predicted mass (right)	Arm predicted mass (right)
	Basal metabolic rate	Basal metabolic rate
	Corneal resistance factor (right)	Corneal resistance factor (right)
	Forced expiratory volume in 1-second (FEV1)	Forced expiratory volume in 1-second (FEV1)
	Forced expiratory volume in 1-second (FEV1), predicted	Forced expiratory volume in 1-second (FEV1), predicted
	Heel bone mineral density (BMD) (left)	Heel bone mineral density (BMD) (left)
	Heel bone mineral density (BMD) (right)	Heel bone mineral density (BMD) (right)
	Heel bone mineral density (BMD) T-score, automated (left)	Heel bone mineral density (BMD) T-score, automated (left)
	Heel bone mineral density (BMD) T-score, automated (right)	Heel bone mineral density (BMD) T-score, automated (right)
	Heel broadband ultrasound attenuation (left)	Heel broadband ultrasound attenuation (left)
	Heel quantitative ultrasound index (QUI), direct entry (left)	Heel quantitative ultrasound index (QUI), direct entry (left)
	Heel quantitative ultrasound index (QUI), direct entry (right)	Heel quantitative ultrasound index (QUI), direct entry (right)
	Hip circumference	Hip circumference
	Impedance of leg (left)	Impedance of leg (left)
	Impedance of leg (right)	Impedance of leg (right)
	Impedance of whole body	Impedance of whole body
	Intra-ocular pressure, Goldmann-correlated (left)	Intra-ocular pressure, Goldmann-correlated (left)
	Leg fat-free mass (left)	Leg fat-free mass (left)
	Leg fat-free mass (right)	Leg fat-free mass (right)
	Leg predicted mass (left)	Leg predicted mass (left)
	Leg predicted mass (right)	Leg predicted mass (right)
	Pulse rate, automated reading	Pulse rate, automated reading
	Sitting height	Sitting height
	Standing height	Standing height
	Weight	Weight
	Whole body fat-free mass	Whole body fat-free mass
	Forced expiratory volume in 1-second (FEV1), predicted percentage	Leg fat percentage (left)
	Forced vital capacity (FVC), Best measure	Arm fat percentage (left)
	Hand grip strength (left)	Body mass index (BMI)
	Hand grip strength (right)	Leg fat percentage (right)
	Intra-ocular pressure, corneal-compensated (left)	Arm fat mass (left)
	Intra-ocular pressure, corneal-compensated (right)	Trunk fat mass
	Peak expiratory flow (PEF)	Trunk fat percentage
	Pulse rate	Body fat percentage
	QRS duration	Heel broadband ultrasound attenuation (right)
Surgery and anesthesia	Never had corneal graft surgery	Never had corneal graft surgery
Robust results showing simialr effects between primary and secondary analysis were emphasized as bold type. If significant exposure in primary analysis showed suggestive effects in secondary analysis, the results were also considered as robust.

[truncated: 2 more sheets: T S11, T S12]
