# Supplementary material for: Investigating causal relationships between exposome and human longevity: a Mendelian randomization analysis
Source: BMC Med. 2021 Jul 20;19:150. doi: 10.1186/s12916-021-02030-4 (PMC8290559; doi:10.1186/s12916-021-02030-4)
Supplement: Supplementary file 2 — Additional file 2: Table S13. Mendelian randomization results of all traits in primary analysis using dataset of 90th percentile longevity. Table S14. Mendelian randomization results of all traits in secondary analysis using dataset of 99th percentile longevity. [file 12916_2021_2030_MOESM2_ESM.xlsx]

## Sheet: T S13
Table S13. Mendelian randomization results of all traits in primary analysis using dataset of 90th percentile survival longevity.
Exposure ID in UK Biobank	Exposures	Category	Variable types	Sample size	Cases	N SNPs	IVW OR (95% CI)	IVW P	Q test P-value	MR Egger intercept P-value	Power
2664_3	Reason for reducing amount of alcohol drunk: Health precaution	Alcohol	Binary	134033	43868	3	0.71 (0.47, 1.09)	0.11927	0.243268	0.462178	0.123604
20117_2	Alcohol drinker status: Current	Alcohol	Binary	360726	336919	3	0.72 (0.45, 1.14)	0.162767	0.241023	0.350534	0.0610038
1618	Alcohol usually taken with meals	Alcohol	Binary	184716	125164	15	1.17 (0.85, 1.62)	0.328252	0.0427756	0.528465	0.287477
1558	Alcohol intake frequency.	Alcohol	Ordinal	360726	-	54	0.89 (0.68, 1.16)	0.381103	0.000210189	0.0195105	0.64615
1568	Average weekly red wine intake	Alcohol	Ordinal	257773	-	12	0.69 (0.21, 2.27)	0.542775	0.00285167	0.446645	0.216464
1578	Average weekly champagne plus white wine intake	Alcohol	Ordinal	257623	-	3	0.41 (0, 57.84)	0.724598	9.35e-05	0.204789	0.0711939
1588	Average weekly beer plus cider intake	Alcohol	Ordinal	258256	-	12	1.18 (0.38, 3.68)	0.76921	0.14173	0.0690665	0.17582
1628	Alcohol intake versus 10 years previously	Alcohol	Ordinal	334989	-	8	1.04 (0.27, 4.01)	0.954519	0.124806	0.0409974	0.126785
30110_irnt	Platelet distribution width	Blood count	Continuous	350470	-	288	1.12 (1.02, 1.22)	0.0130539	0.000120118	0.591776	1
30280_irnt	Immature reticulocyte fraction	Blood count	Continuous	344728	-	199	0.89 (0.78, 1.01)	0.0603769	0.000438712	0.201309	0.999995
30140_irnt	Neutrophill count	Blood count	Continuous	349856	-	259	0.89 (0.78, 1.02)	0.0930934	0.00010896	0.845014	0.999994
30210_irnt	Eosinophill percentage	Blood count	Continuous	349861	-	291	0.91 (0.82, 1.02)	0.114705	1.45e-06	0.541474	1
30000_irnt	White blood cell (leukocyte) count	Blood count	Continuous	350470	-	291	0.91 (0.81, 1.03)	0.122932	0.00145588	0.926094	0.999998
30190_irnt	Monocyte percentage	Blood count	Continuous	349861	-	279	1.07 (0.97, 1.17)	0.158106	0.0794524	0.500458	1
30020_irnt	Haemoglobin concentration	Blood count	Continuous	350474	-	261	0.91 (0.78, 1.07)	0.251843	0.00910101	0.0965678	0.999997
30030_irnt	Haematocrit percentage	Blood count	Continuous	350475	-	240	0.92 (0.79, 1.08)	0.296444	0.00374119	0.0865569	0.99999
30200_irnt	Neutrophill percentage	Blood count	Continuous	349861	-	251	0.93 (0.81, 1.07)	0.331446	8.21e-05	0.31206	0.999985
30160	Basophill count	Blood count	Ordinal	349856	-	38	0.82 (0.53, 1.26)	0.353759	0.20867	0.608961	0.560727
30180_irnt	Lymphocyte percentage	Blood count	Continuous	349861	-	253	1.06 (0.93, 1.21)	0.376875	0.00105268	0.792045	0.999994
30150	Eosinophill count	Blood count	Ordinal	349856	-	274	0.95 (0.81, 1.1)	0.473004	0.00103058	0.445495	1
30270_irnt	Mean sphered cell volume	Blood count	Continuous	344729	-	277	1.05 (0.92, 1.19)	0.491704	1.37e-29	0.0161176	1
30250_irnt	Reticulocyte count	Blood count	Continuous	344729	-	272	0.96 (0.85, 1.08)	0.501432	7.86e-10	0.855675	1
30070_irnt	Red blood cell (erythrocyte) distribution width	Blood count	Continuous	350473	-	277	1.03 (0.93, 1.14)	0.548337	1.14e-05	0.428728	1
30080_irnt	Platelet count	Blood count	Continuous	350474	-	224	0.97 (0.89, 1.07)	0.588633	9.88e-05	0.413538	1
30300_irnt	High light scatter reticulocyte count	Blood count	Continuous	344729	-	282	0.97 (0.87, 1.08)	0.589564	1.52e-05	0.0885222	1
30290_irnt	High light scatter reticulocyte percentage	Blood count	Continuous	344729	-	292	0.97 (0.87, 1.08)	0.600562	3.59e-05	0.0317608	1
30120_irnt	Lymphocyte count	Blood count	Continuous	349856	-	292	0.97 (0.87, 1.09)	0.632343	0.0364504	0.598477	0.999999
30090_irnt	Platelet crit	Blood count	Continuous	350471	-	235	0.97 (0.86, 1.1)	0.645057	1.54e-11	0.825855	1
30100_irnt	Mean platelet (thrombocyte) volume	Blood count	Continuous	350470	-	256	1.02 (0.94, 1.09)	0.688076	0.000685662	0.953872	1
30010_irnt	Red blood cell (erythrocyte) count	Blood count	Continuous	350475	-	272	0.98 (0.86, 1.11)	0.742662	8.84e-05	0.52384	1
30220_irnt	Basophill percentage	Blood count	Continuous	349861	-	103	0.97 (0.81, 1.18)	0.790159	0.129343	0.341468	0.98227
30240_irnt	Reticulocyte percentage	Blood count	Continuous	344728	-	258	0.98 (0.87, 1.11)	0.804568	1.01e-11	0.544682	1
30060_irnt	Mean corpuscular haemoglobin concentration	Blood count	Continuous	350468	-	94	1.02 (0.75, 1.38)	0.90043	5.55e-25	0.852821	0.991782
30260_irnt	Mean reticulocyte volume	Blood count	Continuous	344728	-	279	1.01 (0.89, 1.14)	0.907876	2.45e-30	0.149695	1
30040_irnt	Mean corpuscular volume	Blood count	Continuous	350473	-	282	1 (0.91, 1.09)	0.917396	0.00552084	0.572297	1
30130_irnt	Monocyte count	Blood count	Continuous	349856	-	263	1 (0.91, 1.1)	0.966983	0.012452	0.389414	1
30050_irnt	Mean corpuscular haemoglobin	Blood count	Continuous	350472	-	282	1 (0.92, 1.09)	0.974935	0.00135892	0.598237	1
4290_irnt	Duration screen displayed	Cognition	Continuous	119729	-	8	0.54 (0.22, 1.32)	0.175107	0.0158043	0.88669	0.272519
20128	Number of fluid intelligence questions attempted within time limit	Cognition	Ordinal	117131	-	3	0.48 (0.11, 2.21)	0.349142	0.150326	0.859269	0.129363
5012	FI8 : chained arithmetic	Cognition	Binary	75692	49086	4	1.15 (0.85, 1.55)	0.366816	0.717686	0.371436	0.188676
400_irnt	Time to complete round	Cognition	Continuous	354739	-	53	0.69 (0.28, 1.68)	0.411432	3.87e-34	0.685039	0.495295
20018	Prospective memory result	Cognition	Ordinal	119729	-	3	0.22 (0.01, 9.27)	0.430522	0.020125	0.231299	0.10835
20016_irnt	Fluid intelligence score	Cognition	Continuous	117131	-	38	1.12 (0.79, 1.58)	0.520614	0.00135893	0.0224911	0.80224
20023_irnt	Mean time to correctly identify matches	Cognition	Continuous	358695	-	54	1.15 (0.68, 1.94)	0.599486	0.000220427	0.863358	0.476776
4291	Number of attempts	Cognition	Binary	119729	95738	5	0.97 (0.51, 1.82)	0.914435	0.00226655	0.69828	0.159656
399_irnt	Number of incorrect matches in round	Cognition	Continuous	360686	-	19	1.04 (0.48, 2.27)	0.917046	0.0832636	0.55471	0.1919
404_irnt	Duration to first press of snap-button in each round	Cognition	Continuous	358500	-	61	1 (0.64, 1.56)	0.993395	0.00395075	0.709802	0.540617
40001_C719	Underlying (primary) cause of death: ICD10: C71.9 Brain, unspecified	Death/Death register	Binary	9092	270	5	1 (0.95, 1.04)	0.878435	0.831843	0.921478	0.984906
6144_4	Never eat eggs, dairy, wheat, sugar: Sugar or foods/drinks containing sugar	Diet	Binary	359777	67292	14	0.59 (0.44, 0.8)	0.00054132	0.537364	0.222884	0.147943
1408	Cheese intake	Diet	Ordinal	352458	-	29	2.25 (1.21, 4.18)	0.0106818	0.00374525	0.454396	0.30786
6144_5	Never eat eggs, dairy, wheat, sugar: I eat all of the above	Diet	Binary	359777	278162	13	1.63 (1.11, 2.39)	0.0123402	0.219701	0.218042	0.148205
1498	Coffee intake	Diet	Ordinal	334659	-	25	0.57 (0.31, 1.06)	0.0771784	0.0149839	0.422464	0.497162
2654_2	Non-butter spread type details: Flora Pro-Active or Benecol	Diet	Binary	190094	29048	4	0.16 (0.02, 1.35)	0.0915792	2.96e-29	0.111996	0.132717
1468_4	Cereal type: Muesli	Diet	Binary	299898	61523	11	1.41 (0.92, 2.17)	0.11467	0.0316802	0.250206	0.150124
1538_0	Major dietary changes in the last 5 years: No	Diet	Binary	360294	221368	11	4.17 (0.62, 27.89)	0.140581	3.13e-42	0.0127711	0.138065
1538_1	Major dietary changes in the last 5 years: Yes, because of illness	Diet	Binary	360294	38051	5	0.58 (0.28, 1.23)	0.157979	0.000412282	0.825742	0.0945061
1428_1	Spread type: Butter/spreadable butter	Diet	Binary	360291	131190	7	1.71 (0.8, 3.63)	0.165644	0.0594212	0.285529	0.110282
1289	Cooked vegetable intake	Diet	Ordinal	350404	-	6	0.3 (0.05, 1.93)	0.204147	0.182918	0.644449	0.0895925
1518	Hot drink temperature	Diet	Ordinal	357256	-	37	1.54 (0.76, 3.14)	0.235259	0.467027	0.824821	0.400755
1508_2	Coffee type: Instant coffee	Diet	Binary	283449	158386	4	1.39 (0.78, 2.5)	0.268675	0.431562	0.24146	0.0950692
1538_2	Major dietary changes in the last 5 years: Yes, because of other reasons	Diet	Binary	360294	100875	4	0.06 (0, 10.07)	0.282545	4.65e-40	0.150079	0.0751509
1359	Poultry intake	Diet	Ordinal	360390	-	3	0.16 (0, 5.12)	0.299014	0.0376707	0.615896	0.0599992
1528	Water intake	Diet	Ordinal	333363	-	24	0.4 (0.06, 2.57)	0.332948	5.7e-45	0.597149	0.340093
1369	Beef intake	Diet	Ordinal	359784	-	9	0.51 (0.13, 2.03)	0.340939	0.0779307	0.20046	0.126379
1448_1	Bread type: White	Diet	Binary	348424	91452	20	1.18 (0.83, 1.67)	0.363545	0.023351	0.888914	0.214334
1329	Oily fish intake	Diet	Ordinal	359340	-	35	1.32 (0.72, 2.43)	0.366984	0.00421638	0.923032	0.393056
6144_3	Never eat eggs, dairy, wheat, sugar: Wheat products	Diet	Binary	359777	9573	3	0.89 (0.68, 1.16)	0.394146	0.201883	0.52154	0.103822
1458	Cereal intake	Diet	Ordinal	345019	-	21	0.45 (0.07, 3.06)	0.412701	1.04e-28	0.92222	0.269909
1379	Lamb/mutton intake	Diet	Ordinal	359002	-	13	7.92 (0.05, 1300.53)	0.426624	1.51e-46	0.211554	0.14956
1319	Dried fruit intake	Diet	Ordinal	329134	-	27	0.45 (0.06, 3.46)	0.44476	1.83e-44	0.0430428	0.311494
1339	Non-oily fish intake	Diet	Ordinal	359682	-	7	0.58 (0.13, 2.56)	0.475054	0.257814	0.343593	0.10835
1389	Pork intake	Diet	Ordinal	359115	-	5	59.06 (0, 58103938.34)	0.562382	1.33e-50	0.201152	0.0797889
1299	Salad / raw vegetable intake	Diet	Ordinal	339601	-	8	0.62 (0.12, 3.12)	0.564634	0.161144	0.989359	0.117224
1448_3	Bread type: Wholemeal or wholegrain	Diet	Binary	348424	201013	15	0.88 (0.54, 1.44)	0.608057	0.00593433	0.844055	0.175454
20090_361	Type of fat/oil used in cooking: Low fat butter	Diet	Binary	51427	535	5	1.02 (0.94, 1.12)	0.61537	0.0685637	0.679249	0.30496
1418_1	Milk type used: Full cream	Diet	Binary	360806	22902	3	0.83 (0.37, 1.83)	0.638732	0.0107042	0.97798	0.065397
1548	Variation in diet	Diet	Ordinal	359752	-	8	0.56 (0.05, 6.42)	0.644477	0.020345	0.0386009	0.108655
1478	Salt added to food	Diet	Ordinal	360954	-	59	1.22 (0.52, 2.83)	0.645777	1.77e-40	0.992361	0.638907
1468_5	Cereal type: Other (e.g. Cornflakes, Frosties)	Diet	Binary	299898	58105	8	1.62 (0.19, 13.7)	0.659394	2.52e-52	0.637116	0.120206
1508_3	Coffee type: Ground coffee (include espresso, filter etc)	Diet	Binary	283449	64962	21	0.95 (0.69, 1.3)	0.742755	0.00324408	0.368861	0.272187
1309	Fresh fruit intake	Diet	Ordinal	348284	-	31	0.78 (0.08, 7.9)	0.837135	1.51e-43	0.976329	0.386439
1438_irnt	Bread intake	Diet	Continuous	353030	-	16	0.97 (0.5, 1.85)	0.916891	0.875765	0.654305	0.199605
1488_irnt	Tea intake	Diet	Continuous	349376	-	20	0.98 (0.59, 1.63)	0.929978	0.129369	0.136324	0.372715
1349	Processed meat intake	Diet	Ordinal	360468	-	8	0.96 (0.33, 2.8)	0.937307	0.286384	0.240387	0.124255
1418_3	Milk type used: Skimmed	Diet	Binary	360806	74087	4	1 (0.5, 1.99)	0.991641	0.113066	0.168741	0.0803256
6150_100	Vascular/heart problems diagnosed by doctor: None of the above	Disease	Binary	360420	253565	170	1.55 (1.41, 1.71)	1.86e-19	0.000200789	0.337646	0.987068
20002_1065	Non-cancer illness code, self-reported: hypertension	Disease	Binary	361141	93560	166	0.68 (0.62, 0.74)	9.35e-17	0.000111116	0.318515	0.986741
6150_4	Vascular/heart problems diagnosed by doctor: High blood pressure	Disease	Binary	360420	97139	175	0.7 (0.64, 0.77)	4.51e-14	5.55e-05	0.734114	0.990659
I9_CORATHER	Coronary atherosclerosis	Disease	Categorical	361194	14334	26	0.77 (0.7, 0.84)	4.17e-08	0.105686	0.0777828	0.443522
IX_CIRCULATORY	Diseases of the circulatory system	Disease	Categorical	361194	60504	9	0.43 (0.32, 0.59)	1.03e-07	0.494201	0.110179	0.155809
20002_1074	Non-cancer illness code, self-reported: angina	Disease	Binary	361141	11370	13	0.72 (0.64, 0.82)	2.32e-07	0.459202	0.120394	0.18825
6150_2	Vascular/heart problems diagnosed by doctor: Angina	Disease	Binary	360420	11372	14	0.73 (0.65, 0.83)	5.43e-07	0.539722	0.0732937	0.192057
20002_1220	Non-cancer illness code, self-reported: diabetes	Disease	Binary	361141	14114	43	0.85 (0.8, 0.91)	2.15e-06	0.279333	0.356634	0.601682
2443	Diabetes diagnosed by doctor	Disease	Binary	360192	17275	55	0.86 (0.81, 0.92)	6.43e-06	0.238535	0.0665644	0.724
CARDIAC_ARRHYTM	Cardiac arrhytmias, COPD co-morbidities	Disease	Categorical	361194	8801	20	0.86 (0.81, 0.92)	1.92e-05	0.812433	0.325796	0.342344
I48	Diagnoses - main ICD10: I48 Atrial fibrillation and flutter	Disease	Categorical	361194	6356	25	0.91 (0.87, 0.96)	0.000206889	0.872368	0.824591	0.421425
20002_1473	Non-cancer illness code, self-reported: high cholesterol	Disease	Binary	361141	43957	58	0.81 (0.72, 0.91)	0.000267723	1.92e-07	0.315403	0.896663
C_PROSTATE	Malignant neoplasm of prostate	Disease	Categorical	361194	6321	24	0.91 (0.86, 0.97)	0.00156069	0.349896	0.286197	0.437748
I9_DVTANDPULM	DVT of lower extremities and pulmonary embolism	Disease	Categorical	361194	4319	11	0.92 (0.88, 0.97)	0.00178921	0.258889	0.382243	0.363572
I9_VTE	Venous thromboembolism	Disease	Categorical	361194	4620	10	0.92 (0.87, 0.97)	0.00283468	0.194259	0.353575	0.378396
I9_IHD	Ischaemic heart disease, wide definition	Disease	Categorical	361194	20857	30	0.66 (0.51, 0.87)	0.00286669	1.66e-37	0.457492	0.497502
I9_PHLETHROMBDVTLOW	DVT of lower extremities	Disease	Categorical	361194	2116	7	0.94 (0.91, 0.98)	0.00329039	0.483858	0.344705	0.251622
E04	Diagnoses - main ICD10: E04 Other non-toxic goitre	Disease	Categorical	361194	1052	4	0.92 (0.87, 0.98)	0.00555856	0.702835	0.414025	0.0889442
M13_CHRONDROPATHIES	Chrondropathies	Disease	Categorical	361194	291	5	1.05 (1.01, 1.09)	0.0061054	0.882683	0.559944	0.0823309
I80	Diagnoses - main ICD10: I80 Phlebitis and thrombophlebitis	Disease	Categorical	361194	2289	6	0.95 (0.91, 0.99)	0.00621472	0.499441	0.333587	0.275678
C3_MALE_GENITAL	malignant neoplasm of male genital organs	Disease	Categorical	361194	6795	25	0.92 (0.86, 0.98)	0.00637536	0.180128	0.318069	0.424957
D48	Diagnoses - main ICD10: D48 Neoplasm of uncertain or unknown behaviour of other and unspecified sites	Disease	Categorical	361194	544	3	0.91 (0.85, 0.97)	0.00655329	0.827639	0.689865	0.0619775
2966_irnt	Age high blood pressure diagnosed	Disease	Continuous	87024	-	7	2.4 (1.27, 4.53)	0.00710573	0.519134	0.922742	0.304722
2188	Long-standing illness, disability or infirmity	Disease	Binary	352798	114798	15	0.54 (0.34, 0.85)	0.00751885	0.025576	0.0904203	0.166072
I25	Diagnoses - main ICD10: I25 Chronic ischaemic heart disease	Disease	Categorical	361194	12769	26	0.73 (0.57, 0.92)	0.00766585	7.63e-39	0.74477	0.437084
20002_1471	Non-cancer illness code, self-reported: atrial fibrillation	Disease	Binary	361141	2828	9	0.94 (0.89, 0.98)	0.00856275	0.723743	0.589182	0.235124
135	Number of self-reported non-cancer illnesses	Disease	Ordinal	361141	-	24	0.26 (0.1, 0.72)	0.00951772	0.000652671	0.393563	0.263176
I26	Diagnoses - main ICD10: I26 Pulmonary embolism	Disease	Categorical	361194	2118	8	0.93 (0.88, 0.98)	0.0111739	0.146967	0.924895	0.186509
OTHER_ILD_CVD_COMORB	Other ILD-related CVD-co-morbidities	Disease	Categorical	361194	2507	7	0.91 (0.85, 0.98)	0.0166312	0.107584	0.558072	0.176233
20002_1093	Non-cancer illness code, self-reported: pulmonary embolism +/- dvt	Disease	Binary	361141	2999	7	0.92 (0.85, 0.99)	0.0228687	0.168866	0.502098	0.177279
I9_CHD_NOREV	Major coronary heart disease event excluding revascularizations	Disease	Categorical	361194	10157	10	0.65 (0.45, 0.94)	0.0234193	1.69e-12	0.732528	0.17983
2178	Overall health rating	Disease	Ordinal	359681	-	62	0.53 (0.31, 0.93)	0.025298	0.0266099	0.397389	0.547243
RHEUMA_NOS	Other/unspecified rheumatoid arthritis	Disease	Categorical	361194	1281	3	0.91 (0.83, 0.99)	0.0259116	0.806642	0.985895	0.0742706
2217_irnt	Age started wearing glasses or contact lenses	Disease	Continuous	310992	-	52	1.43 (1.03, 1.99)	0.0321494	0.107871	0.0360083	0.699153
20002_1453	Non-cancer illness code, self-reported: psoriasis	Disease	Binary	361141	4192	13	0.95 (0.9, 1)	0.032694	0.350509	0.368211	0.462608
20002_1075	Non-cancer illness code, self-reported: heart attack/myocardial infarction	Disease	Binary	361141	8239	10	0.69 (0.49, 0.98)	0.0397287	1.49e-13	0.822224	0.176428
STILL_ADULT	Adult-onset Still disease	Disease	Categorical	361194	1486	4	0.94 (0.89, 1)	0.0460571	0.551871	0.586098	0.17932
C_OTHER_SKIN	Other malignant neoplasms of skin	Disease	Categorical	361194	14402	41	1.07 (1, 1.13)	0.0466654	0.127411	0.18805	0.701148
M06	Diagnoses - main ICD10: M06 Other rheumatoid arthritis	Disease	Categorical	361194	1401	4	0.95 (0.89, 1)	0.0472902	0.542927	0.570496	0.17934
I9_MI	Myocardial infarction	Disease	Categorical	361194	7018	9	0.69 (0.47, 1)	0.0490675	8.8e-14	0.63965	0.142607
I21	Diagnoses - main ICD10: I21 Acute myocardial infarction	Disease	Categorical	361194	5948	7	0.66 (0.43, 1)	0.0497397	3.26e-13	0.742276	0.147578
E4_OBESITY	Obesity	Disease	Categorical	361194	448	5	0.94 (0.89, 1)	0.0500987	0.211125	0.499297	0.0783562
M13_RHEUMA	Rheumatoid arthritis	Disease	Categorical	361194	1605	4	0.94 (0.89, 1)	0.050778	0.519428	0.529579	0.194286
20002_1456	Non-cancer illness code, self-reported: malabsorption/coeliac disease	Disease	Binary	361141	1587	11	0.97 (0.93, 1)	0.0517704	0.46544	0.330635	0.435645
C44	Diagnoses - main ICD10: C44 Other malignant neoplasms of skin	Disease	Categorical	361194	9086	30	1.06 (1, 1.13)	0.0536548	0.330156	0.351487	0.457416
E4_DM1	Type 1 diabetes	Disease	Categorical	361194	583	5	0.96 (0.92, 1)	0.0544258	0.128624	0.885227	0.190125
K90	Diagnoses - main ICD10: K90 Intestinal malabsorption	Disease	Categorical	361194	922	3	0.96 (0.93, 1)	0.057088	0.473698	0.469961	0.285779
Z39	Diagnoses - main ICD10: Z39 Postpartum care and examination	Disease	Categorical	361194	307	3	1.04 (1, 1.09)	0.0605405	0.402903	0.502207	0.0629869
D06	Diagnoses - main ICD10: D06 Carcinoma in situ of cervix uteri	Disease	Categorical	361194	450	3	0.94 (0.88, 1)	0.0616153	0.928062	0.917819	0.0597086
C73	Diagnoses - main ICD10: C73 Malignant neoplasm of thyroid gland	Disease	Categorical	361194	278	3	1.04 (1, 1.09)	0.0638061	0.489386	0.946652	0.0643972
20002_1094	Non-cancer illness code, self-reported: deep venous thrombosis (dvt)	Disease	Binary	361141	7237	8	0.93 (0.85, 1.01)	0.0716995	0.114161	0.499782	0.303242
6150_1	Vascular/heart problems diagnosed by doctor: Heart attack	Disease	Binary	360420	8288	10	0.63 (0.38, 1.06)	0.0828009	2.77e-33	0.862672	0.167009
I9_OTHILLHEART	Other or ill-defined heart diseases	Disease	Categorical	361194	335	3	0.95 (0.89, 1.01)	0.0894878	0.300087	0.522574	0.0623219
Z52	Diagnoses - main ICD10: Z52 Donors of organs and tissues	Disease	Categorical	361194	277	4	1.03 (0.99, 1.08)	0.0978542	0.735538	0.443223	0.0708688
D10	Diagnoses - main ICD10: D10 Benign neoplasm of mouth and pharynx	Disease	Categorical	361194	371	4	1.04 (0.99, 1.1)	0.100748	0.683493	0.602641	0.0685549
K11_APPENDIX	Diseases of appendix	Disease	Categorical	361194	2953	3	1.12 (0.97, 1.29)	0.112511	0.921791	0.894898	0.0693215
H7_OTHERCONJ	Other disorders of conjunctiva	Disease	Categorical	361194	452	3	0.95 (0.89, 1.01)	0.116808	0.748636	0.928652	0.0625308
K11_COELIAC	Coeliac disease	Disease	Categorical	361194	842	3	0.97 (0.93, 1.01)	0.117159	0.578249	0.865017	0.28747
E66	Diagnoses - main ICD10: E66 Obesity	Disease	Categorical	361194	353	4	0.96 (0.9, 1.01)	0.119396	0.122967	0.594201	0.0716918
N20	Diagnoses - main ICD10: N20 Calculus of kidney and ureter	Disease	Categorical	361194	3540	6	1.08 (0.98, 1.2)	0.125988	0.719033	0.788212	0.0985382
20001_1059	Cancer code, self-reported: malignant melanoma	Disease	Binary	361141	2898	4	1.08 (0.98, 1.18)	0.134607	0.726002	0.497849	0.1104
VOCALCORDDYS	Vocal cord dysfunction	Disease	Categorical	361194	461	5	0.96 (0.91, 1.01)	0.137329	0.504332	0.551798	0.0873444
R31	Diagnoses - main ICD10: R31 Unspecified haematuria	Disease	Categorical	361194	11283	6	1.2 (0.94, 1.54)	0.151209	0.155874	0.474125	0.109505
2365	Ever had prostate specific antigen (PSA) test	Disease	Binary	158108	49459	3	0.68 (0.41, 1.15)	0.153922	0.647998	0.554353	0.0924426
6148_2	Eye problems/disorders: Glaucoma	Disease	Binary	117890	5092	9	0.92 (0.81, 1.03)	0.15774	0.0210798	0.508357	0.427209
20002_1277	Non-cancer illness code, self-reported: glaucoma	Disease	Binary	361141	3786	8	0.92 (0.81, 1.04)	0.16131	0.00671913	0.247084	0.15685
20002_1452	Non-cancer illness code, self-reported: eczema/dermatitis	Disease	Binary	361141	9321	6	1.12 (0.95, 1.33)	0.167613	0.159934	0.533911	0.16219
20002_1451	Non-cancer illness code, self-reported: hereditary/genetic haematological disorder	Disease	Binary	361141	316	3	0.98 (0.96, 1.01)	0.179888	0.214752	0.982441	0.159023
XVIII_MISCFINDINGS	Symptoms, signs and abnormal clinical and laboratory findings, not elsewhere classified	Disease	Categorical	361194	97602	3	0.63 (0.31, 1.25)	0.183198	0.764598	0.773553	0.0641393
C_BRONCHUS_LUNG	Malignant neoplasm of bronchus and lung	Disease	Categorical	361194	1681	3	0.9 (0.77, 1.05)	0.18349	0.148466	0.687493	0.0629281
6147_1	Reason for glasses/contact lenses: For short-sightedness, i.e. only or mainly for distance viewing such as driving, cinema etc (called 'myopia')	Disease	Binary	360677	29318	16	0.88 (0.73, 1.06)	0.18749	0.126651	0.285411	0.253688
H40	Diagnoses - main ICD10: H40 Glaucoma	Disease	Categorical	361194	1715	4	0.88 (0.73, 1.07)	0.196614	0.00596543	0.0809315	0.0731788
20001_1060	Cancer code, self-reported: non-melanoma skin cancer	Disease	Binary	361141	542	3	1.06 (0.97, 1.17)	0.196958	0.149833	0.306105	0.0603594
H8_HL_NAS	Other specified/unspecified hearing loss	Disease	Categorical	361194	397	3	0.96 (0.9, 1.02)	0.203501	0.754756	0.618101	0.0606202
20002_1469	Non-cancer illness code, self-reported: post-traumatic stress disorder	Disease	Binary	361141	266	4	0.97 (0.93, 1.02)	0.210539	0.775724	0.782745	0.0693719
6149_6	Mouth/teeth dental problems: Dentures	Disease	Binary	359841	60977	25	0.88 (0.73, 1.08)	0.217004	0.364075	0.968278	0.324542
C3_SKIN	Malignant neoplasm of skin	Disease	Categorical	361194	16531	43	1.05 (0.97, 1.13)	0.217924	0.0110324	0.793529	0.702638
C71	Diagnoses - main ICD10: C71 Malignant neoplasm of brain	Disease	Categorical	361194	368	3	1.03 (0.98, 1.09)	0.221406	0.893716	0.725428	0.065471
D12	Diagnoses - main ICD10: D12 Benign neoplasm of colon, rectum, anus and anal canal	Disease	Categorical	361194	8877	14	0.93 (0.84, 1.04)	0.231836	0.160389	0.582147	0.197171
DM_PERIPHATHERO	Peripheral atherosclerosis	Disease	Categorical	361194	504	4	0.97 (0.91, 1.02)	0.233814	0.573233	0.736834	0.069899
22146_irnt	Age hayfever or allergic rhinitis diagnosed by doctor	Disease	Continuous	20904	-	4	0.83 (0.6, 1.13)	0.235407	0.545777	0.306878	0.594473
XIII_MUSCULOSKELET	Diseases of the musculoskeletal system and connective tissue	Disease	Categorical	361194	77099	5	0.6 (0.26, 1.4)	0.23662	0.0253714	0.059554	0.0859654
M13_DUPUTRYEN	Palmar fascial fibromatosis [Dupuytren]	Disease	Categorical	361194	2948	33	1.02 (0.99, 1.05)	0.240281	0.760285	0.656218	0.675791
M76	Diagnoses - main ICD10: M76 Enthesopathies of lower limb, excluding foot	Disease	Categorical	361194	289	3	0.97 (0.93, 1.02)	0.245206	0.410854	0.436569	0.0615481
M13_ENTESOPATHYLOW	Enthesopathies of lower limb, excluding foot	Disease	Categorical	361194	302	3	0.97 (0.93, 1.02)	0.245206	0.410854	0.436569	0.0615481
22126	Doctor diagnosed hayfever or allergic rhinitis	Disease	Binary	91787	20904	19	1.07 (0.95, 1.19)	0.25822	0.883193	0.227967	0.731438
D3_OTHERBLOOD	Oher diseases of blood and blood-forming organs	Disease	Categorical	361194	294	3	1.03 (0.98, 1.09)	0.264638	0.945743	0.794836	0.0607521
41231_1	Hospital episode type: General episode	Disease	Binary	361194	246807	3	0.54 (0.18, 1.6)	0.266508	0.134536	0.882124	0.0634342
20002_1331	Non-cancer illness code, self-reported: pernicious anaemia	Disease	Binary	361141	1109	3	0.94 (0.83, 1.05)	0.284239	0.296125	0.443711	0.0612933
20002_1464	Non-cancer illness code, self-reported: rheumatoid arthritis	Disease	Binary	361141	4017	4	0.92 (0.78, 1.08)	0.288435	0.233964	0.990628	0.0926039
22128	Doctor diagnosed emphysema	Disease	Binary	91787	276	3	0.98 (0.93, 1.02)	0.293895	0.828599	0.650062	0.128721
L72	Diagnoses - main ICD10: L72 Follicular cysts of skin and subcutaneous tissue	Disease	Categorical	361194	6644	5	0.96 (0.89, 1.04)	0.294296	0.440489	0.279679	0.297179
L12_NAIL_INGROW	Ingrowing nail	Disease	Categorical	361194	680	3	1.06 (0.95, 1.17)	0.297622	0.196474	0.892205	0.0600768
M13_ARTHROSIS	#Arthrosis	Disease	Categorical	361194	24977	8	0.85 (0.62, 1.16)	0.305918	0.181672	0.472869	0.104858
20002_1626	Non-cancer illness code, self-reported: fracture skull / head	Disease	Binary	361141	268	3	0.98 (0.93, 1.02)	0.30678	0.913271	0.743799	0.0616488
N81	Diagnoses - main ICD10: N81 Female genital prolapse	Disease	Categorical	361194	7511	6	1.08 (0.93, 1.25)	0.307721	0.28809	0.490164	0.117529
B37	Diagnoses - main ICD10: B37 Candidiasis	Disease	Categorical	361194	252	3	0.97 (0.92, 1.03)	0.31233	0.758273	0.881562	0.0637095
H33	Diagnoses - main ICD10: H33 Retinal detachments and breaks	Disease	Categorical	361194	2671	3	1.06 (0.94, 1.2)	0.316108	0.404774	0.465222	0.0691274
E4_DM2	Type 2 diabetes	Disease	Categorical	361194	888	3	0.96 (0.87, 1.05)	0.329499	0.429738	0.444511	0.0598325
20002_1544	Non-cancer illness code, self-reported: dupuytren's contracture	Disease	Binary	361141	265	6	1.01 (0.99, 1.04)	0.330166	0.719666	0.646754	0.113569
I85	Diagnoses - main ICD10: I85 Oesophageal varices	Disease	Categorical	361194	281	3	1.02 (0.98, 1.06)	0.330303	0.904469	0.901788	0.0677542
R79	Diagnoses - main ICD10: R79 Other abnormal findings of blood chemistry	Disease	Categorical	361194	2622	3	0.94 (0.83, 1.07)	0.332652	0.479051	0.843983	0.0668412
C_MELANOMA_SKIN	Malignant melanoma of skin	Disease	Categorical	361194	2534	6	1.04 (0.96, 1.12)	0.333066	0.765028	0.521032	0.135929
20002_1226	Non-cancer illness code, self-reported: hypothyroidism/myxoedema	Disease	Binary	361141	17574	80	0.98 (0.93, 1.02)	0.335121	0.564571	0.00992107	0.895377
20002_1652	Non-cancer illness code, self-reported: fracture tibia	Disease	Binary	361141	444	4	0.97 (0.92, 1.03)	0.344124	0.972188	0.907131	0.0702717
20002_1158	Non-cancer illness code, self-reported: liver failure/cirrhosis	Disease	Binary	361141	264	4	0.98 (0.94, 1.02)	0.344764	0.798272	0.54738	0.0703218
M17	Diagnoses - main ICD10: M17 Gonarthrosis [arthrosis of knee]	Disease	Categorical	361194	11497	6	0.89 (0.69, 1.15)	0.370586	0.140693	0.488226	0.0868548
KNEE_ARTHROSIS	Gonarthrosis [arthrosis of knee](FG)	Disease	Categorical	361194	11900	6	0.89 (0.68, 1.15)	0.370586	0.140693	0.488226	0.0868548
20002_1637	Non-cancer illness code, self-reported: fracture wrist / colles fracture	Disease	Binary	361141	839	3	1.04 (0.95, 1.13)	0.372345	0.681496	0.681055	0.0694118
G56	Diagnoses - main ICD10: G56 Mononeuropathies of upper limb	Disease	Categorical	361194	8130	8	0.93 (0.78, 1.1)	0.373556	0.194213	0.588379	0.105069
IPF	Idiopathic pulmonary fibrosis (attempt to specificity)	Disease	Categorical	361194	338	3	1.03 (0.97, 1.09)	0.3828	0.425694	0.567903	0.0704106
20002_1223	Non-cancer illness code, self-reported: type 2 diabetes	Disease	Binary	361141	2292	3	0.96 (0.87, 1.06)	0.389554	0.604285	0.617836	0.0848109
C85	Diagnoses - main ICD10: C85 Other and unspecified types of non-Hodgkin's lymphoma	Disease	Categorical	361194	762	3	1.04 (0.96, 1.12)	0.389765	0.961866	0.880403	0.0610416
K63	Diagnoses - main ICD10: K63 Other diseases of intestine	Disease	Categorical	361194	8041	3	1.09 (0.89, 1.35)	0.391343	0.662623	0.5347	0.0706007
M13_FIBROBLASTIC	Fibroblastic disorders	Disease	Categorical	361194	3190	32	1.01 (0.98, 1.04)	0.406478	0.609677	0.567159	0.670886
I9_DISVEINLYMPH	Diseases of veins, lymphatic vessels and lymph nodes, not elsewhere classified	Disease	Categorical	361194	11867	15	0.96 (0.86, 1.06)	0.406617	0.23102	0.899813	0.267585
20002_1653	Non-cancer illness code, self-reported: fracture fibula	Disease	Binary	361141	377	5	0.98 (0.92, 1.03)	0.407724	0.27515	0.313145	0.0778103
VII_EYE_ADNEXA	Diseases of the eye and adnexa	Disease	Categorical	361194	29878	7	0.83 (0.53, 1.3)	0.41254	0.00555773	0.225547	0.112446
CHRONNAS	Chron's disease NAS	Disease	Categorical	361194	764	5	1.03 (0.96, 1.1)	0.415161	0.315987	0.151435	0.0808697
3761_irnt	Age hay fever, rhinitis or eczema diagnosed	Disease	Continuous	72232	-	19	0.9 (0.7, 1.16)	0.417511	0.710219	0.231778	0.857361
20001_1052	Cancer code, self-reported: hodgkins lymphoma / hodgkins disease	Disease	Binary	361141	360	3	1.02 (0.97, 1.06)	0.436442	0.893836	0.999541	0.0653832
20001_1023	Cancer code, self-reported: rectal cancer	Disease	Binary	361141	272	5	0.99 (0.97, 1.01)	0.439041	0.713553	0.528843	0.0850867
M72	Diagnoses - main ICD10: M72 Fibroblastic disorders	Disease	Categorical	361194	3193	30	1.01 (0.98, 1.04)	0.440925	0.550494	0.457644	0.656052
I9_ARTEMBTHRLOW	Arterial embolism and thrombosis of lower extremity artery	Disease	Categorical	361194	362	4	1.02 (0.97, 1.08)	0.443242	0.286393	0.632404	0.0773623
C_LYMPHOID_LEUKAEMIA	Lymphoid leukaemia	Disease	Categorical	361194	518	3	1.03 (0.96, 1.1)	0.445178	0.343625	0.51112	0.0627286
2453	Cancer diagnosed by doctor	Disease	Binary	359981	28509	8	0.88 (0.63, 1.23)	0.448025	0.0931947	0.672863	0.113615
K40	Diagnoses - main ICD10: K40 Inguinal hernia	Disease	Categorical	361194	13147	18	0.96 (0.87, 1.06)	0.448952	0.443763	0.700008	0.269071
O13	Diagnoses - main ICD10: O13 Gestational [pregnancy-induced] hypertension without significant proteinuria	Disease	Categorical	361194	262	4	1.02 (0.97, 1.06)	0.467032	0.952488	0.947959	0.0718862
20002_1466	Non-cancer illness code, self-reported: gout	Disease	Binary	361141	5174	17	0.98 (0.94, 1.03)	0.467046	0.214393	0.414021	0.508657
20002_1371	Non-cancer illness code, self-reported: sarcoidosis	Disease	Binary	361141	705	3	1.04 (0.94, 1.15)	0.469051	0.180363	0.721076	0.0724164
H7_LENS	Disorders of lens	Disease	Categorical	361194	17076	16	0.95 (0.84, 1.09)	0.480584	0.440838	0.456532	0.220332
K80	Diagnoses - main ICD10: K80 Cholelithiasis	Disease	Categorical	361194	10520	17	1.02 (0.96, 1.1)	0.487393	0.315418	0.113567	0.417234
K74	Diagnoses - main ICD10: K74 Fibrosis and cirrhosis of liver	Disease	Categorical	361194	252	4	0.99 (0.95, 1.02)	0.493593	0.62948	0.71199	0.0688267
KRA_PSY_SCHIZODEL	Schizophrenia or delusion	Disease	Categorical	361194	461	3	0.97 (0.88, 1.07)	0.496345	0.217201	0.332308	0.0593923
F5_SCHIZO	Schizophrenia, schizotypal and delusional disorders	Disease	Categorical	361194	461	3	0.97 (0.88, 1.07)	0.496345	0.217201	0.332308	0.0593923
20002_1427	Non-cancer illness code, self-reported: polycystic kidney	Disease	Binary	361141	251	3	1.02 (0.96, 1.08)	0.503966	0.442776	0.806377	0.061304
6152_100	Blood clot, DVT, bronchitis, emphysema, asthma, rhinitis, eczema, allergy diagnosed by doctor: None of the above	Disease	Binary	360527	244522	114	1.03 (0.94, 1.14)	0.509911	0.140379	0.814447	0.962372
N42	Diagnoses - main ICD10: N42 Other disorders of prostate	Disease	Categorical	361194	623	4	1.03 (0.95, 1.12)	0.511032	0.225687	0.246181	0.0713153
I65	Diagnoses - main ICD10: I65 Occlusion and stenosis of precerebral arteries, not resulting in cerebral infarction	Disease	Categorical	361194	460	3	0.95 (0.82, 1.11)	0.51387	0.00122359	0.547583	0.0649764
G6_POLYNEU	Polyneuropathies and other disorders of the peripheral nervous system	Disease	Categorical	361194	560	3	1.03 (0.94, 1.13)	0.519666	0.517325	0.544451	0.0610104
3786_irnt	Age asthma diagnosed	Disease	Continuous	36955	-	12	0.94 (0.76, 1.16)	0.545746	0.384009	0.687661	0.967226
L12_LICHENSCLERATROPH	Lichen sclerosus et atrophicus	Disease	Categorical	361194	270	3	1 (1, 1)	0.559802	0.648426	0.93837	0.062861
N21	Diagnoses - main ICD10: N21 Calculus of lower urinary tract	Disease	Categorical	361194	471	3	1.02 (0.96, 1.08)	0.563218	0.971681	0.918382	0.0602487
20002_1512	Non-cancer illness code, self-reported: umbilical hernia	Disease	Binary	361141	328	3	1 (1, 1)	0.566366	0.977093	0.910999	0.0639401
20002_1610	Non-cancer illness code, self-reported: thyroid goitre	Disease	Binary	361141	347	5	1 (1, 1)	0.568901	0.791945	0.758353	0.0889267
M13_MYALGIA	Myalgia	Disease	Categorical	361194	294	3	1.02 (0.95, 1.1)	0.57395	0.122116	0.314488	0.0599623
J10_EXTERLUNG	Lung diseases due to external agents	Disease	Categorical	361194	281	5	1 (0.99, 1)	0.57832	0.543765	0.325069	0.0859603
C3_EYE_BRAIN_NEURO	Malignant neoplasm of eye, brain and central nervous system	Disease	Categorical	361194	517	4	0.98 (0.93, 1.04)	0.586717	0.538568	0.746024	0.0686793
20002_1463	Non-cancer illness code, self-reported: ulcerative colitis	Disease	Binary	361141	1916	5	0.97 (0.87, 1.08)	0.587691	0.239398	0.370802	0.0886178
M13_DISSYNOTENDNAS	Other specified/unspecified disorders of synovium and tendon +Other specified/unspecified bursopathies	Disease	Categorical	361194	343	3	1.02 (0.95, 1.09)	0.602903	0.293395	0.716143	0.0613769
20002_1162	Non-cancer illness code, self-reported: cholelithiasis/gall stones	Disease	Binary	361141	5941	14	0.98 (0.92, 1.05)	0.604509	0.201395	0.965408	0.357578
20002_1417	Non-cancer illness code, self-reported: nasal polyps	Disease	Binary	361141	1587	6	1.02 (0.95, 1.1)	0.612363	0.759519	0.566148	0.0994111
20002_1313	Non-cancer illness code, self-reported: ankylosing spondylitis	Disease	Binary	361141	1038	4	1.01 (0.98, 1.04)	0.617946	0.56347	0.723521	0.310137
20002_1265	Non-cancer illness code, self-reported: migraine	Disease	Binary	361141	10647	13	0.97 (0.85, 1.1)	0.623351	0.120217	0.640798	0.199291
20001_1034	Cancer code, self-reported: kidney/renal cell cancer	Disease	Binary	361141	473	3	0.99 (0.93, 1.05)	0.631392	0.563293	0.73852	0.0626384
T42	Diagnoses - main ICD10: T42 Poisoning by antiepileptic, sedative-hypnotic and anti-Parkinsonism drugs	Disease	Categorical	361194	538	3	0.98 (0.9, 1.06)	0.633133	0.29606	0.404181	0.0604223
Z48	Diagnoses - main ICD10: Z48 Other surgical follow-up care	Disease	Categorical	361194	787	3	0.98 (0.91, 1.06)	0.634381	0.495138	0.772575	0.0636502
COX_ARTHROSIS	Coxarthrosis [arthrosis of hip](FG)	Disease	Categorical	361194	9410	10	0.97 (0.84, 1.11)	0.639484	0.392543	0.712272	0.145155
M16	Diagnoses - main ICD10: M16 Coxarthrosis [arthrosis of hip]	Disease	Categorical	361194	9136	10	0.97 (0.85, 1.11)	0.639484	0.392543	0.712272	0.145155
D25	Diagnoses - main ICD10: D25 Leiomyoma of uterus	Disease	Categorical	361194	5507	6	0.97 (0.86, 1.09)	0.644004	0.673449	0.224506	0.105883
M13_LATERALEPICOND	Lateral epicondylitis	Disease	Categorical	361194	525	3	1.03 (0.92, 1.14)	0.648885	0.214245	0.99963	0.0600775
20002_1197	Non-cancer illness code, self-reported: kidney stone/ureter stone/bladder stone	Disease	Binary	361141	2863	3	1.03 (0.9, 1.18)	0.651245	0.740339	0.948572	0.066157
I9_VASCINT	Vascular diseases of the intestine	Disease	Categorical	361194	272	3	1.01 (0.96, 1.07)	0.657994	0.424926	0.415577	0.0684252
G6_NERPLEX	Nerve, nerve root and plexus disorders	Disease	Categorical	361194	10898	6	1.08 (0.77, 1.5)	0.662545	0.0242079	0.931125	0.0868471
M10	Diagnoses - main ICD10: M10 Gout	Disease	Categorical	361194	315	3	1.01 (0.96, 1.07)	0.673374	0.600356	0.507681	0.0690775
GOUT	Gout, FINNGEN	Disease	Categorical	361194	344	3	1.01 (0.96, 1.07)	0.673374	0.600356	0.507681	0.0690775
K83	Diagnoses - main ICD10: K83 Other diseases of biliary tract	Disease	Categorical	361194	882	3	0.98 (0.89, 1.08)	0.67688	0.652029	0.969518	0.061406
G6_CARPTU	Carpal tunnel syndrome	Disease	Categorical	361194	7973	9	0.96 (0.79, 1.17)	0.677665	0.0389082	0.631509	0.117815
II_NEOPLASM	Neoplasms	Disease	Categorical	361194	70178	12	0.92 (0.62, 1.37)	0.68087	0.0119957	0.0801047	0.190637
20002_1462	Non-cancer illness code, self-reported: crohns disease	Disease	Binary	361141	1096	5	1.01 (0.95, 1.07)	0.683496	0.702531	0.282621	0.10794
20002_1465	Non-cancer illness code, self-reported: osteoarthritis	Disease	Binary	361141	30046	3	0.81 (0.28, 2.33)	0.689997	0.00129778	0.219948	0.0765882
K11_GALLBILPANC	Disorders of gallbladder, biliary tract and pancreas	Disease	Categorical	361194	13922	18	1.02 (0.93, 1.11)	0.693783	0.0871826	0.316823	0.424582
6151_5	Fractured bone site(s): Wrist	Disease	Binary	359241	7200	3	1.04 (0.87, 1.23)	0.699057	0.300037	0.735666	0.0946159
H26	Diagnoses - main ICD10: H26 Other cataract	Disease	Categorical	361194	11306	7	1.03 (0.89, 1.19)	0.700489	0.622376	0.69833	0.119004
K57	Diagnoses - main ICD10: K57 Diverticular disease of intestine	Disease	Categorical	361194	12662	13	0.97 (0.83, 1.14)	0.705476	0.112843	0.712994	0.171365
6148_4	Eye problems/disorders: Cataract	Disease	Binary	117890	11194	5	0.95 (0.74, 1.23)	0.70953	0.261348	0.93148	0.164422
6152_8	Blood clot, DVT, bronchitis, emphysema, asthma, rhinitis, eczema, allergy diagnosed by doctor: Asthma	Disease	Binary	360527	41633	75	1.02 (0.93, 1.11)	0.718456	0.0110065	0.233154	0.854072
6149_1	Mouth/teeth dental problems: Mouth ulcers	Disease	Binary	359841	36831	32	0.98 (0.88, 1.09)	0.720238	0.15776	0.407517	0.589105
H25	Diagnoses - main ICD10: H25 Senile cataract	Disease	Categorical	361194	6332	4	1.03 (0.89, 1.18)	0.726153	0.367684	0.829351	0.0911476
C3_RESPIRATORY_INTRATHORACIC	Malignant neoplasm of respiratory system and intrathoracic organs	Disease	Categorical	361194	1944	3	0.98 (0.86, 1.11)	0.732953	0.437339	0.46987	0.0682975
M13_SCIATICA	Siatica+with lumbago	Disease	Categorical	361194	1153	3	1.02 (0.91, 1.15)	0.733531	0.607529	0.579472	0.0618974
20002_1225	Non-cancer illness code, self-reported: hyperthyroidism/thyrotoxicosis	Disease	Binary	361141	2730	4	0.98 (0.89, 1.09)	0.737477	0.0669032	0.624117	0.223423
O82	Diagnoses - main ICD10: O82 Single delivery by Caesarean section	Disease	Categorical	361194	339	3	0.99 (0.95, 1.04)	0.743819	0.524465	0.582305	0.0608134
D75	Diagnoses - main ICD10: D75 Other diseases of blood and blood-forming organs	Disease	Categorical	361194	296	3	1.01 (0.96, 1.06)	0.745361	0.456719	0.475653	0.0636635
6152_9	Blood clot, DVT, bronchitis, emphysema, asthma, rhinitis, eczema, allergy diagnosed by doctor: Hayfever, allergic rhinitis or eczema	Disease	Binary	360527	83407	104	0.99 (0.9, 1.08)	0.751235	0.203556	0.718818	0.935317
J39	Diagnoses - main ICD10: J39 Other diseases of upper respiratory tract	Disease	Categorical	361194	370	3	1.01 (0.94, 1.08)	0.758949	0.42304	0.415103	0.0600775
J33	Diagnoses - main ICD10: J33 Nasal polyp	Disease	Categorical	361194	2207	15	1.01 (0.96, 1.06)	0.763831	0.676252	0.563029	0.208293
6149_100	Mouth/teeth dental problems: None of the above	Disease	Binary	359841	218346	11	0.95 (0.66, 1.35)	0.765259	0.842451	0.268137	0.176323
20002_1250	Non-cancer illness code, self-reported: bell's palsy/facial nerve palsy	Disease	Binary	361141	358	3	1.01 (0.94, 1.09)	0.766205	0.199684	0.338636	0.0593063
ASTHMA_EOSINOPHIL_SUGG	Suggestive for eosinophilic asthma	Disease	Categorical	361194	2302	15	1.01 (0.96, 1.06)	0.768433	0.67644	0.644908	0.207346
C_RECTOISIGMOID_JUNCTION	Malignant neoplasm of rectosigmoid junction	Disease	Categorical	361194	333	3	1.01 (0.95, 1.07)	0.786512	0.550001	0.474888	0.0621308
R47	Diagnoses - main ICD10: R47 Speech disturbances, not elsewhere classified	Disease	Categorical	361194	299	4	1.01 (0.96, 1.06)	0.787468	0.117559	0.165225	0.0737324
20002_1111	Non-cancer illness code, self-reported: asthma	Disease	Binary	361141	41934	74	0.99 (0.9, 1.08)	0.807903	0.0129395	0.263975	0.850091
D47	Diagnoses - main ICD10: D47 Other neoplasms of uncertain or unknown behaviour of lymphoid, haematopoietic and related tissue	Disease	Categorical	361194	257	5	1 (0.97, 1.04)	0.818711	0.459728	0.583756	0.0825339
NAFLD	Nonalcoholic fatty liver disease	Disease	Categorical	361194	275	3	1.01 (0.96, 1.06)	0.821783	0.777819	0.624455	0.0600869
C_THYROID_GLAND	Malignant neoplasm of thyroid gland	Disease	Categorical	361194	394	5	0.99 (0.94, 1.05)	0.8257	0.102212	0.423841	0.0845984
K11_HERNIA	Hernia	Disease	Categorical	361194	26197	12	0.98 (0.83, 1.16)	0.829264	0.479639	0.33951	0.200857
134	Number of self-reported cancers	Disease	Ordinal	361136	-	8	0.68 (0.02, 24.22)	0.830253	0.112782	0.431881	0.127124
H8_CONSENHEARINGLOSS	Conductive and sensorineural hearing loss	Disease	Categorical	361194	299	3	1 (0.95, 1.04)	0.837814	0.89133	0.761154	0.0699649
H90	Diagnoses - main ICD10: H90 Conductive and sensorineural hearing loss	Disease	Categorical	361194	282	3	1 (0.95, 1.04)	0.837814	0.89133	0.761154	0.0699649
N99	Diagnoses - main ICD10: N99 Postprocedural disorders of genito-urinary system, not elsewhere classified	Disease	Categorical	361194	601	3	0.99 (0.86, 1.13)	0.839154	0.060212	0.85028	0.0607071
C_TESTIS	Malignant neoplasm of testis	Disease	Categorical	361194	432	4	1.01 (0.95, 1.06)	0.859338	0.201785	0.526027	0.0898565
S52	Diagnoses - main ICD10: S52 Fracture of forearm	Disease	Categorical	361194	5080	3	0.98 (0.82, 1.19)	0.861441	0.174498	0.661759	0.0998403
D22	Diagnoses - main ICD10: D22 Melanocytic naevi	Disease	Categorical	361194	3501	7	0.99 (0.89, 1.1)	0.863359	0.310231	0.0915834	0.107127
C_BREAST_3	Malignant neoplasm of breast	Disease	Categorical	361194	9721	19	1.01 (0.92, 1.11)	0.879478	0.0518642	0.00912958	0.336255
N40	Diagnoses - main ICD10: N40 Hyperplasia of prostate	Disease	Categorical	361194	5109	11	0.99 (0.91, 1.08)	0.885164	0.450122	0.988799	0.165093
2463	Fractured/broken bones in last 5 years	Disease	Binary	359241	34780	8	1.02 (0.81, 1.28)	0.888066	0.404327	0.564269	0.159044
N73	Diagnoses - main ICD10: N73 Other female pelvic inflammatory diseases	Disease	Categorical	361194	621	3	1.01 (0.93, 1.08)	0.893046	0.615268	0.762014	0.0611938
20002_1387	Non-cancer illness code, self-reported: hayfever/allergic rhinitis	Disease	Binary	361141	20667	19	1.01 (0.9, 1.14)	0.893112	0.816214	0.726285	0.269279
20002_1309	Non-cancer illness code, self-reported: osteoporosis	Disease	Binary	361141	5736	7	1.01 (0.86, 1.18)	0.895287	0.074603	0.686089	0.113584
J03	Diagnoses - main ICD10: J03 Acute tonsillitis	Disease	Categorical	361194	405	4	1 (0.93, 1.07)	0.896946	0.252263	0.792027	0.069153
H7_VISDISTNAS	Other and unspecified visual disturbances	Disease	Categorical	361194	301	4	1 (0.93, 1.07)	0.904641	0.016221	0.745165	0.0685064
I83	Diagnoses - main ICD10: I83 Varicose veins of lower extremities	Disease	Categorical	361194	8763	15	1 (0.92, 1.08)	0.906668	0.427874	0.574512	0.295592
6147_3	Reason for glasses/contact lenses: For just reading/near work as you are getting older (called 'presbyopia')	Disease	Binary	360677	31496	4	1.02 (0.68, 1.54)	0.915334	0.433517	0.629856	0.0723946
20001_1061	Cancer code, self-reported: basal cell carcinoma	Disease	Binary	361141	3441	11	1 (0.93, 1.07)	0.928054	0.352216	0.183893	0.184614
SPONDYLOPATHY_FG	Spondylopathies (FG)	Disease	Categorical	361194	336	3	1 (0.97, 1.03)	0.938498	0.456089	0.785058	0.142259
20002_1477	Non-cancer illness code, self-reported: psoriatic arthropathy	Disease	Binary	361141	712	4	1 (0.94, 1.06)	0.942364	0.173548	0.503481	0.133763
20002_1222	Non-cancer illness code, self-reported: type 1 diabetes	Disease	Binary	361141	318	5	1 (0.96, 1.04)	0.944239	0.779283	0.411199	0.0901113
20002_1312	Non-cancer illness code, self-reported: prolapsed disc/slipped disc	Disease	Binary	361141	6006	4	1 (0.86, 1.18)	0.952442	0.476246	0.813313	0.0797032
K51	Diagnoses - main ICD10: K51 Ulcerative colitis	Disease	Categorical	361194	2143	3	1 (0.86, 1.17)	0.963238	0.208826	0.421064	0.0637237
20002_1631	Non-cancer illness code, self-reported: fracture clavicle / collar bone	Disease	Binary	361141	409	3	1 (0.94, 1.07)	0.963774	0.919048	0.753545	0.0650663
M13_OLECRANONBURSITIS	Olecranon bursitis	Disease	Categorical	361194	285	3	1 (0.9, 1.11)	0.969463	0.0347999	0.236188	0.0596271
3082	Fractured heel	Disease	Binary	238226	238086	3	1 (0.98, 1.02)	0.974156	0.273127	0.852785	0.0749016
E83	Diagnoses - main ICD10: E83 Disorders of mineral metabolism	Disease	Categorical	361194	758	5	1 (0.98, 1.02)	0.995029	0.212359	0.609238	0.331672
1787	Maternal smoking around birth	Early life Exposures	Binary	309942	95182	7	0.73 (0.41, 1.28)	0.27258	0.0947074	0.0577872	0.120213
130_irnt	Place of birth in UK - east co-ordinate	Early life Exposures	Continuous	338701	-	25	1.12 (0.58, 2.18)	0.73111	0.637062	0.211617	0.237288
129_irnt	Place of birth in UK - north co-ordinate	Early life Exposures	Continuous	338701	-	34	1.09 (0.57, 2.08)	0.802808	0.22736	0.597855	0.320911
1697	Comparative height size at age 10	Early life factors	Ordinal	355331	-	225	0.77 (0.65, 0.92)	0.00349146	0.00393527	0.62375	1
1687	Comparative body size at age 10	Early life factors	Ordinal	354996	-	165	0.71 (0.56, 0.91)	0.00587244	0.112982	0.0325734	0.995831
20022_irnt	Birth weight	Early life factors	Continuous	205475	-	93	1.12 (0.9, 1.4)	0.310478	0.00157667	0.712655	0.976206
6138_1	Qualifications: College or University degree	Education	Binary	357549	115981	189	1.17 (1.06, 1.29)	0.00235203	0.000217498	0.838792	0.975425
6138_2	Qualifications: A levels/AS levels or equivalent	Education	Binary	357549	98304	49	1.2 (1.02, 1.42)	0.0302581	0.810353	0.928145	0.524472
22501_irnt	Year ended full time education	Education	Continuous	91777	-	8	4.96 (1.12, 22.07)	0.0352886	0.156766	0.413997	0.279901
6138_100	Qualifications: None of the above	Education	Binary	357549	61093	84	0.88 (0.76, 1.02)	0.0834806	2.18e-06	0.886083	0.712308
6138_6	Qualifications: Other professional qualifications eg: nursing, teaching	Education	Binary	357549	104241	10	0.75 (0.5, 1.12)	0.155078	0.573477	0.461459	0.12638
6138_3	Qualifications: O levels/GCSEs or equivalent	Education	Binary	357549	168672	9	1.34 (0.76, 2.36)	0.3052	0.147943	0.727712	0.113646
845	Age completed full time education	Education	Ordinal	240547	-	32	1.24 (0.74, 2.1)	0.414947	0.313853	0.775647	0.46987
22702_irnt	Home location - east co-ordinate (rounded)	Environment	Continuous	361187	-	6	0.13 (0.02, 0.88)	0.0366839	0.0612398	0.32613	0.0846233
20074_irnt	Home location at assessment - east co-ordinate (rounded)	Environment	Continuous	357793	-	4	0.31 (0.06, 1.6)	0.16398	0.457355	0.729889	0.0687203
22704_irnt	Home location - north co-ordinate (rounded)	Environment	Continuous	361187	-	6	2.4 (0.56, 10.34)	0.238762	0.997421	0.950614	0.0837477
24019_irnt	Particulate matter air pollution (pm10); 2007	Environment	Continuous	355245	-	3	2.39 (0.4, 14.26)	0.33984	0.38696	0.439298	0.0610966
20075_irnt	Home location at assessment - north co-ordinate (rounded)	Environment	Continuous	357793	-	4	1.9 (0.33, 10.83)	0.470099	0.958669	0.648942	0.0709212
20118_11	Home area population density - urban or rural: Scotland - Large Urban Area	Environment	Binary	357712	20931	7	1.06 (0.77, 1.48)	0.714861	0.487341	0.883216	0.0936662
20107_10	Illnesses of father: Alzheimer's disease/dementia	Family History	Binary	312666	15022	3	0.38 (0.34, 0.43)	6.03e-61	0.410753	0.887132	0.297741
20110_10	Illnesses of mother: Alzheimer's disease/dementia	Family History	Binary	331041	28507	5	0.46 (0.39, 0.54)	4.89e-23	0.17696	0.154584	0.311747
20111_1	Illnesses of siblings: Heart disease	Family History	Binary	280784	28696	3	0.39 (0.26, 0.6)	1.67e-05	0.24918	0.845442	0.104754
20107_1	Illnesses of father: Heart disease	Family History	Binary	318570	104110	19	0.48 (0.33, 0.69)	8.37e-05	0.00553133	0.238708	0.294481
20111_100	Illnesses of siblings: None of the above (group 1)	Family History	Binary	281979	190969	5	3.27 (1.71, 6.24)	0.000342962	0.177382	0.305258	0.0960211
20111_8	Illnesses of siblings: High blood pressure	Family History	Binary	281619	58495	15	0.57 (0.4, 0.81)	0.00140309	0.0210189	0.638773	0.23448
20107_100	Illnesses of father: None of the above (group 1)	Family History	Binary	314797	116736	6	11.97 (1.81, 79.24)	0.0100445	1.68e-16	0.544102	0.116436
20110_1	Illnesses of mother: Heart disease	Family History	Binary	332966	66343	4	0.45 (0.22, 0.93)	0.0313276	0.0446827	0.510387	0.143339
20111_9	Illnesses of siblings: Diabetes	Family History	Binary	280211	23446	6	0.79 (0.63, 0.99)	0.0411958	0.963353	0.484114	0.147898
20110_100	Illnesses of mother: None of the above (group 1)	Family History	Binary	332611	138291	4	23.21 (0.98, 549.32)	0.0514082	8.62e-21	0.0504237	0.0976479
20107_101	Illnesses of father: None of the above (group 2)	Family History	Binary	318545	237674	3	1.65 (0.83, 3.27)	0.150693	0.512769	0.604953	0.0682802
20107_3	Illnesses of father: Lung cancer	Family History	Binary	314072	29206	3	0.75 (0.5, 1.12)	0.162973	0.819712	0.647538	0.0829323
20111_5	Illnesses of siblings: Breast cancer	Family History	Binary	279478	12445	3	0.81 (0.58, 1.12)	0.198628	0.264461	0.464281	0.0780543
20107_8	Illnesses of father: High blood pressure	Family History	Binary	315021	71136	8	0.76 (0.45, 1.28)	0.299041	0.0560297	0.233518	0.121761
20107_13	Illnesses of father: Prostate cancer	Family History	Binary	312544	24207	8	0.86 (0.63, 1.17)	0.336232	0.0420393	0.267248	0.152271
20110_5	Illnesses of mother: Breast cancer	Family History	Binary	330828	27622	9	0.95 (0.77, 1.17)	0.639267	0.238157	0.0578474	0.180858
20113_9	Illnesses of adopted mother: Diabetes	Family History	Binary	2942	272	3	0.99 (0.92, 1.05)	0.660875	0.329807	0.376491	0.993272
20107_9	Illnesses of father: Diabetes	Family History	Binary	313294	30010	15	0.93 (0.45, 1.89)	0.832934	2.75e-51	0.881191	0.265065
20110_8	Illnesses of mother: High blood pressure	Family History	Binary	333048	101688	16	0.9 (0.25, 3.28)	0.87553	1.23e-51	0.53762	0.196299
20110_9	Illnesses of mother: Diabetes	Family History	Binary	331142	30772	15	1.05 (0.53, 2.09)	0.883281	9.71e-49	0.637815	0.263756
2714	Age when periods started (menarche)	Gender factor	Ordinal	188644	-	125	1.3 (1.05, 1.61)	0.0180013	0.00487514	0.36673	0.999114
2375	Relative age of first facial hair	Gender factor	Ordinal	161470	-	74	1.55 (1.03, 2.33)	0.0339221	0.157187	0.903184	0.992011
2754_irnt	Age at first live birth	Gender factor	Continuous	131987	-	18	1.47 (1.01, 2.16)	0.0447646	0.548226	0.7126	0.448606
2744	Birth weight of first child	Gender factor	Ordinal	155202	-	44	1.47 (0.99, 2.17)	0.0540198	0.0035007	0.802337	0.857304
2395_4	Hair/balding pattern: Pattern 4	Gender factor	Binary	165649	30225	156	1.03 (0.99, 1.07)	0.0961283	0.694352	0.75003	1
2395_2	Hair/balding pattern: Pattern 2	Gender factor	Binary	165649	38044	40	1.06 (0.96, 1.17)	0.243707	0.642622	0.653406	0.884088
2395_3	Hair/balding pattern: Pattern 3	Gender factor	Binary	165649	44304	37	0.95 (0.86, 1.05)	0.298131	0.470198	0.293545	0.888678
3710	Length of menstrual cycle	Gender factor	Ordinal	32847	-	6	1.14 (0.85, 1.54)	0.381378	0.350286	0.709293	0.775367
3581_irnt	Age at menopause (last menstrual period)	Gender factor	Continuous	111593	-	64	0.95 (0.83, 1.09)	0.470324	0.258151	0.454199	0.99983
2395_1	Hair/balding pattern: Pattern 1	Gender factor	Binary	165649	53076	187	0.99 (0.94, 1.03)	0.560964	0.0100266	0.650602	1
2724	Had menopause	Gender factor	Binary	163184	119355	26	1.02 (0.81, 1.27)	0.887436	0.271979	0.23732	0.777529
2385	Relative age voice broke	Gender factor	Ordinal	154459	-	18	0.92 (0.28, 3.06)	0.894108	0.2535	0.650746	0.544736
3393	Hearing aid user	Health-related outcomes	Binary	219358	10942	4	0.92 (0.73, 1.17)	0.502628	0.551829	0.991047	0.0927512
41218_1	History of psychiatric care on admission: One or more previous psychiatric episodes with this Health Care Provider	Health-related outcomes	Binary	1872	1254	3	0.99 (0.93, 1.05)	0.674718	0.165858	0.863634	1
699_irnt	Length of time at current address	Household	Continuous	352690	-	3	1.17 (0.27, 5.03)	0.834304	0.559119	0.516164	0.0723386
2139_irnt	Age first had sexual intercourse	Lifestyle	Continuous	317694	-	136	1.64 (1.32, 2.05)	1.18e-05	0.183339	0.99708	0.9346
1737	Childhood sunburn occasions	Lifestyle	Ordinal	269734	-	48	1.2 (0.99, 1.46)	0.0625174	0.154266	0.969609	0.993757
2237	Plays computer games	Lifestyle	Ordinal	360817	-	23	3.84 (0.79, 18.61)	0.0941796	0.00199551	0.698133	0.252387
1170	Getting up in morning	Lifestyle	Ordinal	360231	-	40	1.62 (0.92, 2.86)	0.0958082	0.320673	0.639464	0.408134
1200	Sleeplessness / insomnia	Lifestyle	Ordinal	360738	-	30	0.59 (0.31, 1.14)	0.115673	0.991485	0.848665	0.315843
1727	Ease of skin tanning	Lifestyle	Ordinal	353697	-	86	1.09 (0.96, 1.24)	0.165752	0.181581	0.273432	0.999986
2267	Use of sun/uv protection	Lifestyle	Ordinal	358559	-	27	1.25 (0.87, 1.78)	0.223663	0.414008	0.721962	0.677213
1180	Morning/evening person (chronotype)	Lifestyle	Ordinal	322488	-	82	1.19 (0.89, 1.59)	0.239673	0.250258	0.0837313	0.79991
1190	Nap during day	Lifestyle	Ordinal	360855	-	53	1.4 (0.78, 2.52)	0.26107	0.313449	0.620739	0.56138
1747_3	Hair colour (natural, before greying): Light brown	Lifestyle	Binary	360270	147560	46	1.05 (0.96, 1.15)	0.289522	0.420647	0.580026	0.950817
1160	Sleep duration	Lifestyle	Ordinal	359020	-	41	1.31 (0.76, 2.27)	0.328993	0.319631	0.342838	0.407663
1220	Daytime dozing / sleeping (narcolepsy)	Lifestyle	Ordinal	359752	-	19	0.57 (0.18, 1.82)	0.342235	0.499386	0.168616	0.221825
1050	Time spend outdoors in summer	Lifestyle	Ordinal	327717	-	28	0.77 (0.44, 1.37)	0.379283	0.364685	0.917389	0.331247
1120	Weekly usage of mobile phone in last 3 months	Lifestyle	Ordinal	301157	-	3	2.5 (0.3, 20.85)	0.396673	0.0182084	0.216316	0.0838676
1210	Snoring	Lifestyle	Binary	336320	125656	28	0.89 (0.67, 1.18)	0.406604	0.1415	0.809431	0.294196
2149	Lifetime number of sexual partners	Lifestyle	Ordinal	296609	-	39	1.25 (0.68, 2.28)	0.474113	0.0365782	0.0146573	0.424765
1747_6	Hair colour (natural, before greying): Other	Lifestyle	Binary	360270	4481	3	1.05 (0.91, 1.22)	0.50751	0.063326	0.273476	0.14444
1747_4	Hair colour (natural, before greying): Dark brown	Lifestyle	Binary	360270	134627	129	0.99 (0.93, 1.05)	0.631266	0.120798	0.766084	0.999985
1747_2	Hair colour (natural, before greying): Red	Lifestyle	Binary	360270	16615	22	1.01 (0.97, 1.05)	0.715907	0.492226	0.943001	0.962495
1110	Length of mobile phone use	Lifestyle	Ordinal	356618	-	15	1.11 (0.62, 2)	0.726834	0.149146	0.511847	0.19974
1100	Drive faster than motorway speed limit	Lifestyle	Ordinal	327192	-	15	1.14 (0.4, 3.22)	0.805833	0.117588	0.75574	0.190804
1747_1	Hair colour (natural, before greying): Blonde	Lifestyle	Binary	360270	41178	156	1 (0.97, 1.04)	0.821604	0.0349773	0.758387	0.999997
1747_5	Hair colour (natural, before greying): Black	Lifestyle	Binary	360270	15809	59	1 (0.96, 1.03)	0.836444	0.60209	0.237588	0.995055
1757	Facial ageing	Lifestyle	Ordinal	330409	-	47	0.94 (0.45, 1.98)	0.869711	0.0563176	0.177712	0.68716
1717	Skin colour	Lifestyle	Ordinal	356530	-	105	1 (0.8, 1.25)	0.981427	0.123285	0.53548	0.999929
6153_2	Medication for cholesterol, blood pressure, diabetes, or take exogenous hormones: Blood pressure medication	Medication	Binary	193148	33519	76	0.72 (0.66, 0.79)	2.8e-13	0.0224338	0.498941	0.953633
6177_2	Medication for cholesterol, blood pressure or diabetes: Blood pressure medication	Medication	Binary	165340	40987	56	0.69 (0.62, 0.77)	2.54e-11	0.0371984	0.862182	0.924124
20003_1140868226	Treatment/medication code: aspirin	Medication	Binary	361141	48081	6	0.35 (0.25, 0.49)	7.4e-10	0.456619	0.241081	0.128852
20003_1141194794	Treatment/medication code: bendroflumethiazide	Medication	Binary	361141	20196	32	0.7 (0.62, 0.79)	1.27e-09	0.1788	0.111979	0.347506
6177_100	Medication for cholesterol, blood pressure or diabetes: None of the above	Medication	Binary	165340	110372	49	1.53 (1.31, 1.78)	4.34e-08	0.00206637	0.796601	0.886079
20003_1140879802	Treatment/medication code: amlodipine	Medication	Binary	361141	14588	18	0.71 (0.61, 0.82)	6.87e-06	0.0403776	0.716362	0.227942
6177_1	Medication for cholesterol, blood pressure or diabetes: Cholesterol lowering medication	Medication	Binary	165340	38057	38	0.74 (0.64, 0.85)	2.49e-05	1.7e-05	0.659983	0.931734
20003_1140861958	Treatment/medication code: simvastatin	Medication	Binary	361141	40921	33	0.65 (0.53, 0.8)	4.73e-05	3.75e-07	0.67095	0.470862
6153_1	Medication for cholesterol, blood pressure, diabetes, or take exogenous hormones: Cholesterol lowering medication	Medication	Binary	193148	24247	28	0.74 (0.64, 0.87)	0.00020028	1.55e-06	0.867201	0.735518
6153_100	Medication for cholesterol, blood pressure, diabetes, or take exogenous hormones: None of the above	Medication	Binary	193148	133338	28	1.52 (1.21, 1.9)	0.00027235	0.00964246	0.701741	0.500345
20003_1140884600	Treatment/medication code: metformin	Medication	Binary	361141	8968	31	0.89 (0.84, 0.95)	0.00032026	0.697872	0.479128	0.441203
20003_1141162824	Treatment/medication code: detrusitol 1mg tablet	Medication	Binary	361141	551	3	0.87 (0.81, 0.94)	0.000441694	0.580649	0.50471	0.0622453
20003_1141146234	Treatment/medication code: atorvastatin	Medication	Binary	361141	10805	18	0.64 (0.49, 0.85)	0.0015235	2.15e-33	0.357623	0.348202
137	Number of treatments/medications taken	Medication	Ordinal	361141	-	27	0.37 (0.18, 0.77)	0.00800599	0.189302	0.747808	0.318558
20003_1140874744	Treatment/medication code: gliclazide	Medication	Binary	361141	3007	8	0.92 (0.85, 0.98)	0.0158373	0.685701	0.446171	0.147768
20003_1141151284	Treatment/medication code: naratriptan	Medication	Binary	361141	274	3	0.95 (0.91, 1)	0.0313077	0.869479	0.911352	0.0710148
20003_1140883066	Treatment/medication code: insulin product	Medication	Binary	361141	3545	9	0.93 (0.88, 1)	0.0407332	0.872145	0.472685	0.222434
20003_1140875420	Treatment/medication code: baclofen	Medication	Binary	361141	396	5	1.04 (1, 1.08)	0.0476024	0.415861	0.621623	0.07706
6177_3	Medication for cholesterol, blood pressure or diabetes: Insulin	Medication	Binary	165340	2248	7	0.93 (0.87, 1)	0.0491699	0.696836	0.367575	0.266933
20003_1140866738	Treatment/medication code: atenolol	Medication	Binary	361141	13951	8	0.78 (0.6, 1)	0.0503863	0.0725993	0.0580694	0.123152
20003_1141191044	Treatment/medication code: levothyroxine sodium	Medication	Binary	361141	14689	55	0.95 (0.89, 1)	0.0658824	0.0809543	0.0671434	0.761812
20003_1141192410	Treatment/medication code: rosuvastatin	Medication	Binary	361141	2227	9	0.8 (0.63, 1.02)	0.0716412	1.13e-14	0.834897	0.121585
20003_1140888266	Treatment/medication code: warfarin	Medication	Binary	361141	3651	8	0.93 (0.86, 1.01)	0.0747639	0.259216	0.760554	0.161648
20003_1141176832	Treatment/medication code: seretide 50 evohaler	Medication	Binary	361141	4269	5	1.12 (0.98, 1.28)	0.108285	0.925066	0.579063	0.0815487
20003_1140884516	Treatment/medication code: thyroxine product	Medication	Binary	361141	4246	9	0.93 (0.85, 1.02)	0.117109	0.11911	0.456545	0.184849
2492	Taking other prescription medications	Medication	Binary	360027	168993	12	0.67 (0.4, 1.12)	0.128516	0.0446497	0.653504	0.183868
20003_1140910640	Treatment/medication code: luteine	Medication	Binary	361141	278	4	0.96 (0.9, 1.01)	0.128649	0.131464	0.526231	0.0699907
20003_1140860806	Treatment/medication code: ramipril	Medication	Binary	361141	16869	5	0.78 (0.56, 1.1)	0.155326	0.162937	0.0987628	0.0819075
20003_1140861954	Treatment/medication code: fenofibrate	Medication	Binary	361141	488	3	1.05 (0.98, 1.14)	0.160397	0.0145292	0.61913	0.099189
20003_1141192736	Treatment/medication code: ezetimibe	Medication	Binary	361141	2132	7	0.78 (0.54, 1.13)	0.190437	3.96e-37	0.89614	0.135869
20003_1140888172	Treatment/medication code: mometasone	Medication	Binary	361141	709	5	0.97 (0.93, 1.01)	0.192603	0.862978	0.797182	0.0825161
20003_1140865416	Treatment/medication code: colpermin 0.2ml m/r gel e/c capsule	Medication	Binary	361141	329	3	0.97 (0.92, 1.02)	0.194296	0.813892	0.636943	0.0630858
20003_1141168752	Treatment/medication code: peptac liquid	Medication	Binary	361141	352	4	1.05 (0.97, 1.13)	0.200792	0.0537204	0.350896	0.0695075
20003_1141153006	Treatment/medication code: aprovel 75mg tablet	Medication	Binary	361141	311	5	1.03 (0.98, 1.08)	0.21613	0.406174	0.183982	0.0865179
20003_1140862236	Treatment/medication code: atrovent 20micrograms inhaler	Medication	Binary	361141	362	3	0.93 (0.83, 1.05)	0.225451	0.0219352	0.485456	0.0614158
20003_1141146138	Treatment/medication code: lipitor 10mg tablet	Medication	Binary	361141	2584	4	0.62 (0.28, 1.39)	0.249481	2.1e-38	0.417535	0.0848765
20003_1140874420	Treatment/medication code: quinine	Medication	Binary	361141	2429	3	1.07 (0.94, 1.21)	0.286909	0.363932	0.403516	0.0695144
20003_1141151288	Treatment/medication code: naramig 2.5mg tablet	Medication	Binary	361141	263	3	1.03 (0.97, 1.1)	0.290786	0.438995	0.421764	0.0678702
20003_1140909766	Treatment/medication code: multivitamins capsule	Medication	Binary	361141	288	3	1.03 (0.97, 1.1)	0.308937	0.29981	0.442105	0.0716552
20003_1141151016	Treatment/medication code: losartan potassium+hydrochlorothiazide 50mg/12.5mg tablet	Medication	Binary	361141	300	3	0.96 (0.89, 1.04)	0.320894	0.118684	0.292216	0.0607732
6179_3	Mineral and other dietary supplements: Calcium	Medication	Binary	360016	24026	3	0.83 (0.55, 1.23)	0.34469	0.665385	0.532889	0.0630964
6154_3	Medication for pain relief, constipation, heartburn: Paracetamol	Medication	Binary	357084	77936	13	1.21 (0.78, 1.88)	0.383584	0.0098094	0.448332	0.171855
20003_1140861998	Treatment/medication code: ventolin 100micrograms inhaler	Medication	Binary	361141	10380	14	0.95 (0.85, 1.07)	0.392881	0.303899	0.69535	0.197401
6154_100	Medication for pain relief, constipation, heartburn: None of the above	Medication	Binary	357084	198043	14	1.28 (0.69, 2.36)	0.432202	4.5e-05	0.272932	0.195158
20003_1140873966	Treatment/medication code: trimethoprim	Medication	Binary	361141	375	3	1.03 (0.95, 1.11)	0.443204	0.129121	0.83639	0.0603402
20003_1140879404	Treatment/medication code: docusate sodium	Medication	Binary	361141	294	3	0.98 (0.92, 1.04)	0.447456	0.273455	0.361042	0.0636169
20003_1141176732	Treatment/medication code: carbomers	Medication	Binary	361141	274	3	0.98 (0.93, 1.03)	0.448259	0.723844	0.700002	0.0608791
6179_100	Mineral and other dietary supplements: None of the above	Medication	Binary	360016	204810	5	1.44 (0.55, 3.73)	0.454912	0.0743793	0.307373	0.0766128
20003_1141168684	Treatment/medication code: xenical 120mg capsule	Medication	Binary	361141	324	4	1.02 (0.97, 1.06)	0.464579	0.957684	0.76037	0.0706771
20003_1141195232	Treatment/medication code: budesonide+formoterol	Medication	Binary	361141	257	9	1 (1, 1)	0.502601	0.895648	0.440112	0.10938
20003_1140928284	Treatment/medication code: moxonidine	Medication	Binary	361141	311	4	1.02 (0.97, 1.07)	0.533011	0.797545	0.756932	0.0705041
20003_1140868170	Treatment/medication code: prochlorperazine	Medication	Binary	361141	521	3	1.02 (0.97, 1.06)	0.536718	0.921821	0.768548	0.0635195
20003_1140870956	Treatment/medication code: alfacalcidol	Medication	Binary	361141	307	4	1 (1, 1)	0.537612	0.509553	0.495845	0.0708805
20003_1140909788	Treatment/medication code: sodium cromoglicate	Medication	Binary	361141	310	3	1.02 (0.96, 1.07)	0.569094	0.549888	0.473356	0.0620559
6153_3	Medication for cholesterol, blood pressure, diabetes, or take exogenous hormones: Insulin	Medication	Binary	193148	1476	4	0.97 (0.88, 1.08)	0.569492	0.15691	0.285338	0.138736
20003_1141173348	Treatment/medication code: hydroxocobalamin	Medication	Binary	361141	312	4	0.98 (0.93, 1.04)	0.572066	0.235048	0.913248	0.0688154
20003_1140875408	Treatment/medication code: allopurinol	Medication	Binary	361141	4108	16	0.99 (0.94, 1.03)	0.593394	0.165759	0.603288	0.434716
20003_1140867876	Treatment/medication code: prozac 20mg capsule	Medication	Binary	361141	491	4	0.98 (0.93, 1.04)	0.594838	0.560772	0.288375	0.06722
20003_1141185326	Treatment/medication code: travatan 40micrograms/ml eye drops	Medication	Binary	361141	251	3	0.98 (0.92, 1.05)	0.607365	0.144105	0.452426	0.0613213
2986	Started insulin within one year diagnosis of diabetes	Medication	Binary	16415	1999	7	1.02 (0.95, 1.08)	0.610932	0.168267	0.629227	0.999516
20003_2038460150	Treatment/medication code: paracetamol	Medication	Binary	361141	66347	10	1.14 (0.67, 1.94)	0.618822	0.00534533	0.24135	0.132935
20003_1140865016	Treatment/medication code: zolpidem	Medication	Binary	361141	268	4	1.01 (0.97, 1.05)	0.653426	0.758437	0.564874	0.0692605
20003_1140928274	Treatment/medication code: ropinirole	Medication	Binary	361141	265	3	1.01 (0.96, 1.07)	0.679457	0.349365	0.925554	0.0594814
3536_irnt	Age started hormone-replacement therapy (HRT)	Medication	Continuous	68299	-	8	0.87 (0.44, 1.74)	0.695237	0.00517396	0.143778	0.448404
6154_2	Medication for pain relief, constipation, heartburn: Ibuprofen (e.g. Nurofen)	Medication	Binary	357084	53049	4	0.9 (0.48, 1.66)	0.730429	0.13752	0.791173	0.0768761
2814	Ever used hormone-replacement therapy (HRT)	Medication	Binary	193606	76179	6	0.93 (0.61, 1.43)	0.750102	0.233519	0.45704	0.182659
PULM_MEDICATIO_COMORB	Medication related adverse effects (Asthma/COPD)	Medication	Categorical	361194	21706	10	0.97 (0.81, 1.17)	0.759611	0.589318	0.563671	0.150938
2794_irnt	Age started oral contraceptive pill	Medication	Continuous	154112	-	5	1.14 (0.39, 3.38)	0.806647	0.949895	0.751615	0.127332
20003_1141188146	Treatment/medication code: simvador 10mg tablet	Medication	Binary	361141	517	3	0.99 (0.85, 1.14)	0.844	0.00683736	0.524022	0.0598481
20003_1140874866	Treatment/medication code: carbimazole	Medication	Binary	361141	289	3	1 (0.95, 1.04)	0.848074	0.397955	0.421064	0.0651898
6179_1	Mineral and other dietary supplements: Fish oil (including cod liver oil)	Medication	Binary	360016	114131	3	0.94 (0.41, 2.17)	0.881761	0.520977	0.927481	0.0612002
20003_1140865752	Treatment/medication code: ispaghula husk	Medication	Binary	361141	327	3	1.01 (0.93, 1.08)	0.891865	0.0807814	0.87233	0.0731747
ASTHMA_MEDICATIO_COMORB	Medication related adverse effects	Medication	Categorical	361194	20094	11	1.01 (0.85, 1.19)	0.936865	0.381397	0.781253	0.17437
20003_1140866280	Treatment/medication code: bumetanide	Medication	Binary	361141	300	4	1 (0.96, 1.05)	0.956674	0.889338	0.624481	0.070442
20003_1140878036	Treatment/medication code: diclofenac sodium+misoprostol	Medication	Binary	361141	251	4	1 (0.96, 1.04)	0.970024	0.62331	0.595257	0.0700628
20003_1140923688	Treatment/medication code: zoton 15mg capsule	Medication	Binary	361141	264	3	1 (0.95, 1.05)	0.979296	0.30284	0.396474	0.0948644
20003_1141150624	Treatment/medication code: zomig 2.5mg tablet	Medication	Binary	361141	349	3	1 (0.98, 1.03)	0.98008	0.923555	0.77198	0.0615472
20003_1201	Treatment/medication code: st john's wort/hypericum [ctsu]	Medication	Binary	361141	667	3	1 (0.93, 1.07)	0.983692	0.160446	0.331898	0.0605014
6155_100	Vitamin and mineral supplements: None of the above	Medication	Binary	359245	246781	4	1 (0.48, 2.1)	0.996437	0.295853	0.998212	0.082859
2050	Frequency of depressed mood in last 2 weeks	Mental health	Ordinal	345957	-	5	4.86 (0.75, 31.46)	0.0969638	0.75762	0.625674	0.0880598
20453	Ever taken cannabis	Mental health	Ordinal	117911	-	3	2.55 (0.76, 8.53)	0.128977	0.253701	0.402157	0.123931
2010	Suffer from 'nerves'	Mental health	Binary	348082	73938	9	0.77 (0.53, 1.12)	0.177622	0.29662	0.11524	0.126166
1950	Sensitivity / hurt feelings	Mental health	Binary	350821	194755	25	1.24 (0.89, 1.72)	0.202862	0.0405179	0.243467	0.275533
1990	Tense / 'highly strung'	Mental health	Binary	350159	60513	17	1.18 (0.89, 1.56)	0.256475	0.210786	0.800968	0.18523
2040	Risk taking	Mental health	Binary	348549	90500	17	1.18 (0.89, 1.57)	0.257905	0.605623	0.584187	0.203747
2020	Loneliness, isolation	Mental health	Binary	355583	63508	7	0.8 (0.54, 1.18)	0.262047	0.538856	0.944703	0.104002
6145_100	Illness, injury, bereavement, stress in last 2 years: None of the above	Mental health	Binary	358836	201851	3	1.68 (0.67, 4.2)	0.267865	0.820911	0.64426	0.0609644
1930	Miserableness	Mental health	Binary	355182	151752	30	1.19 (0.86, 1.64)	0.292623	0.00999246	0.503151	0.293616
20414	Frequency of drinking alcohol	Mental health	Ordinal	117914	-	7	0.66 (0.31, 1.44)	0.299318	1.25e-05	0.734592	0.337598
4631	Ever unenthusiastic/disinterested for a whole week	Mental health	Binary	115145	42374	3	0.79 (0.51, 1.25)	0.315856	0.588227	0.897094	0.110189
1940	Irritability	Mental health	Binary	345231	96862	25	0.9 (0.7, 1.15)	0.381063	0.422069	0.346653	0.301912
2000	Worry too long after embarrassment	Mental health	Binary	346527	165310	20	1.14 (0.83, 1.57)	0.418049	0.204241	0.186043	0.231697
2030	Guilty feelings	Mental health	Binary	351907	100128	18	1.13 (0.84, 1.52)	0.43832	0.37496	0.433781	0.200708
1920	Mood swings	Mental health	Binary	352604	158982	33	0.91 (0.7, 1.17)	0.444888	0.134461	0.461588	0.330389
20412	Frequency of needing morning drink of alcohol after heavy drinking session in last year	Mental health	Ordinal	65099	-	4	0.22 (0, 19.34)	0.50919	0.376989	0.243867	0.293215
20416	Frequency of consuming six or more units of alcohol	Mental health	Ordinal	108485	-	3	0.71 (0.19, 2.65)	0.606527	0.000269455	0.938021	0.211107
20403	Amount of alcohol drunk on a typical drinking day	Mental health	Ordinal	108256	-	3	0.7 (0.15, 3.14)	0.637691	0.00042532	0.886507	0.194385
20406	Ever addicted to alcohol	Mental health	Binary	6514	2778	3	0.96 (0.79, 1.16)	0.684751	0.0208413	0.219774	0.88808
20127_irnt	Neuroticism score	Mental health	Continuous	293006	-	62	0.93 (0.65, 1.33)	0.687805	0.0167343	0.0218363	0.660991
2080	Frequency of tiredness / lethargy in last 2 weeks	Mental health	Ordinal	350580	-	21	0.87 (0.42, 1.82)	0.720008	0.483741	0.151988	0.222387
20479	Ever thought that life not worth living	Mental health	Ordinal	117291	-	3	0.79 (0.18, 3.54)	0.755686	0.310386	0.885563	0.104912
20552_1	Behavioural and miscellaneous addictions: Something else not mentioned	Mental health	Binary	116746	441	3	1.01 (0.94, 1.08)	0.837351	0.752261	0.770965	0.105587
20500	Ever suffered mental distress preventing usual activities	Mental health	Binary	116527	38681	3	0.91 (0.38, 2.21)	0.839086	0.0156455	0.93528	0.110242
2070	Frequency of tenseness / restlessness in last 2 weeks	Mental health	Ordinal	347965	-	7	0.77 (0.04, 14.13)	0.860785	0.0163627	0.507278	0.0959794
2100	Seen a psychiatrist for nerves, anxiety, tension or depression	Mental health	Binary	359535	41233	4	0.96 (0.59, 1.59)	0.88784	0.374821	0.89191	0.0674395
1980	Worrier / anxious feelings	Mental health	Binary	351833	199463	39	1.02 (0.8, 1.29)	0.900902	0.0623207	0.693393	0.390279
1970	Nervous feelings	Mental health	Binary	351829	83120	32	1.01 (0.81, 1.27)	0.912944	0.194733	0.345224	0.318097
20553_3	Methods of self-harm used: Stopping prescribed medication	Mental health	Binary	117733	267	4	1 (0.96, 1.05)	0.918121	0.966852	0.851122	0.156328
2090	Seen doctor (GP) for nerves, anxiety, tension or depression	Mental health	Binary	358693	123528	21	0.98 (0.66, 1.48)	0.935755	0.0046963	0.0844484	0.228492
2060	Frequency of unenthusiasm / disinterest in last 2 weeks	Mental health	Ordinal	349631	-	4	0.89 (0.03, 30.1)	0.949244	0.0368177	0.627802	0.0782503
1960	Fed-up feelings	Mental health	Binary	353764	143332	28	0.99 (0.71, 1.39)	0.968211	0.00266226	0.551801	0.322689
806	Job involves mainly walking or standing	Occupation	Ordinal	204956	-	8	0.47 (0.25, 0.91)	0.0238761	0.379467	0.91302	0.169558
22617_5319	Job SOC coding: Construction trades n.e.c.	Occupation	Binary	91149	290	4	1.05 (1, 1.1)	0.0320674	0.877118	0.80001	0.184594
20024_1121	Job code - deduced: Production, works and maintenance managers	Occupation	Binary	9907	251	3	1.05 (1, 1.1)	0.038908	0.646409	0.856885	0.692866
6142_4	Current employment status: Unable to work because of sickness or disability	Occupation	Binary	359931	13756	4	0.74 (0.55, 0.98)	0.0390643	0.760397	0.874409	0.0699938
22601_32223079	Job coding: occupational therapist	Occupation	Binary	89866	294	4	1.06 (1, 1.13)	0.0450047	0.318895	0.228694	0.158633
816	Job involves heavy manual or physical work	Occupation	Ordinal	205000	-	13	0.57 (0.3, 1.08)	0.0860358	0.432832	0.851627	0.247774
22601_81312794	Job coding: assembler, machine operator, foreman	Occupation	Binary	89866	318	3	0.95 (0.9, 1.01)	0.104787	0.330677	0.378893	0.126794
22601_21283046	Job coding: planning and quality control engineer, industrial engineer, quality engineer	Occupation	Binary	89866	292	4	0.97 (0.93, 1.01)	0.133883	0.704862	0.467705	0.154663
22617_5215	Job SOC coding: Welding trades	Occupation	Binary	91149	266	4	1.03 (0.99, 1.08)	0.144772	0.934818	0.70338	0.149531
22617_3222	Job SOC coding: Occupational therapists	Occupation	Binary	91149	299	3	1.05 (0.98, 1.13)	0.146966	0.258416	0.347977	0.127402
22617_9251	Job SOC coding: Shelf fillers	Occupation	Binary	91149	435	3	0.95 (0.88, 1.02)	0.154593	0.340131	0.38241	0.136235
22601_92513331	Job coding: shelf filler or stacker, stock handler, display assistant	Occupation	Binary	89866	424	3	0.95 (0.88, 1.02)	0.176941	0.321182	0.373018	0.130814
22617_8113	Job SOC coding: Textile process operatives	Occupation	Binary	91149	259	3	0.97 (0.92, 1.02)	0.207094	0.645052	0.572916	0.123196
22617_9225	Job SOC coding: Bar staff	Occupation	Binary	91149	607	3	1.05 (0.97, 1.13)	0.210871	0.946969	0.91635	0.15193
22601_32323111	Job coding: housing officer, welfare officer, refuge/rescue worker, probation assistant, nspcc inspector, day centre supervisor	Occupation	Binary	89866	262	4	0.97 (0.93, 1.02)	0.237041	0.53912	0.802395	0.156552
22601_22153070	Job coding: dentist, dental surgeon, orthodontist, periodontist	Occupation	Binary	89866	285	3	1.02 (0.99, 1.04)	0.24832	0.212359	0.359568	0.144446
22601_11853100	Job coding: residential manager, day care manager, nursing home manager, retirement home manager, convalescent home manager	Occupation	Binary	89866	318	4	1.02 (0.98, 1.07)	0.296052	0.447249	0.33031	0.171484
22601_35443245	Job coding: estate agent, auctioneer, land agent, letting agent	Occupation	Binary	89866	283	3	1.03 (0.98, 1.08)	0.303136	0.351569	0.944087	0.131499
22601_52212927	Job coding: metal machine setter, tool setter, setter operator, centre lathe turner	Occupation	Binary	89866	309	3	0.97 (0.91, 1.03)	0.308615	0.69067	0.577484	0.126932
22617_3544	Job SOC coding: Estate agents, auctioneers	Occupation	Binary	91149	288	3	1.03 (0.97, 1.08)	0.324529	0.34064	0.972317	0.130973
22601_81392824	Job coding: assembler, machine operator, processor, foreman	Occupation	Binary	89866	251	3	0.98 (0.93, 1.03)	0.356961	0.350336	0.392966	0.124516
22617_1233	Job SOC coding: Hairdressing and beauty salon managers and proprietors	Occupation	Binary	91149	270	3	0.97 (0.9, 1.04)	0.360197	0.184644	0.799524	0.124339
22601_12213392	Job coding: hotel or guesthouse owner/manager; hostel warden, holiday camp manager, caravan/camping site owner/manager	Occupation	Binary	89866	397	3	0.98 (0.94, 1.03)	0.425329	0.657096	0.531872	0.144648
22601_12243390	Job coding: publican or manager of licensed premises, licensee, wine bar manager	Occupation	Binary	89866	402	3	0.98 (0.91, 1.04)	0.459721	0.62149	0.522802	0.155836
22601_35633214	Job coding: vocational or industrial trainer/instructor, craft instructor, apprentice instructor	Occupation	Binary	89866	259	4	1 (0.99, 1)	0.470549	0.399092	0.574886	0.169224
22601_32183085	Job coding: medical technician, audiologist, cardiographer, prosthesist, ecg technician, eeg technician	Occupation	Binary	89866	287	4	1.02 (0.97, 1.07)	0.49466	0.409906	0.233945	0.192986
22617_3412	Job SOC coding: Authors, writers	Occupation	Binary	91149	313	4	1 (0.99, 1)	0.495132	0.670688	0.547348	0.184708
22617_9241	Job SOC coding: Security guards and related occupations	Occupation	Binary	91149	300	4	1 (0.99, 1)	0.518421	0.98699	0.924625	0.165493
22601_92413455	Job coding: security guard/officer, night watchman, store detective, private detective, bodyguard, gateman, door keeper, cctv operator, patrolman	Occupation	Binary	89866	282	3	1 (0.99, 1)	0.52848	0.990601	0.938474	0.142761
22617_6121	Job SOC coding: Nursery nurses	Occupation	Binary	91149	322	4	1.02 (0.97, 1.07)	0.531384	0.543654	0.64725	0.151756
22601_34123157	Job coding: author, writer, biographer, book editor, novelist, dramatist, playwright, poet	Occupation	Binary	89866	277	4	1 (0.99, 1)	0.542668	0.820959	0.807604	0.167715
22601_35433238	Job coding: marketing research professional, marketing consultant, promotions or advertising consultant, fundraiser consultant, appeals organiser	Occupation	Binary	89866	652	4	0.98 (0.91, 1.05)	0.545955	0.189301	0.596487	0.153826
22601_11313221	Job coding: financial services manager, chartered secretary, banker, merchant or investment banker, finance director, tax manager	Occupation	Binary	89866	253	4	1.02 (0.96, 1.08)	0.556183	0.139854	0.722283	0.157605
22601_91342701	Job coding: packer, bottler, canner, filler, wrapper, foreman	Occupation	Binary	89866	264	3	1 (1, 1)	0.57601	0.488693	0.550291	0.190596
22617_8122	Job SOC coding: Coal mine operatives	Occupation	Binary	91149	280	3	1 (1, 1)	0.577506	0.728377	0.573602	0.151778
22617_3218	Job SOC coding: Medical and dental technicians	Occupation	Binary	91149	374	3	1.02 (0.95, 1.09)	0.646391	0.597893	0.722861	0.16164
22601_92113352	Job coding: postal worker, postman, mail sorter, messenger, courier, mailroom clerk, post sorter, leaflet/circular distributor, newspaper/parcel deliverer	Occupation	Binary	89866	277	3	1.01 (0.96, 1.06)	0.711248	0.5372	0.981293	0.158141
22617_1221	Job SOC coding: Hotel and accommodation managers	Occupation	Binary	91149	402	4	0.99 (0.95, 1.04)	0.749079	0.385129	0.743048	0.168632
22617_1121	Job SOC coding: Production, works and maintenance managers	Occupation	Binary	91149	931	4	1.01 (0.94, 1.08)	0.754919	0.599335	0.56453	0.151303
22617_3533	Job SOC coding: Insurance underwriters	Occupation	Binary	91149	513	4	0.99 (0.94, 1.05)	0.814514	0.715386	0.512789	0.151774
22601_52453063	Job coding: computer installation and maintenance engineer/repairer/installer/technician	Occupation	Binary	89866	295	3	1 (0.98, 1.02)	0.818804	0.848432	0.71049	0.139893
22601_54342896	Job coding: chef, cook, caterer	Occupation	Binary	89866	337	3	1.01 (0.91, 1.11)	0.883007	0.0256845	0.894121	0.163726
22617_1172	Job SOC coding: Police officers (inspectors and above)	Occupation	Binary	91149	369	3	1 (0.94, 1.07)	0.894574	0.615494	0.959212	0.134867
22617_1131	Job SOC coding: Financial managers and chartered secretaries	Occupation	Binary	91149	255	5	1 (0.95, 1.06)	0.917523	0.0964867	0.354079	0.183339
22617_1224	Job SOC coding: Publicans and managers of licensed premises	Occupation	Binary	91149	421	4	1 (0.94, 1.07)	0.925788	0.273035	0.189848	0.182935
22617_4121	Job SOC coding: Credit controllers	Occupation	Binary	91149	406	3	1 (0.9, 1.1)	0.928703	0.15707	0.324822	0.129229
22601_21293047	Job coding: other engineering professional	Occupation	Binary	89866	631	3	1 (0.92, 1.08)	0.931464	0.996474	0.992095	0.138825
22601_52493053	Job coding: other electrical or electronics technician, including alarm engineer, office machinery engineer or mechanic	Occupation	Binary	89866	289	3	1 (0.93, 1.07)	0.951029	0.246478	0.977464	0.144958
22617_1185	Job SOC coding: Residential and day care managers	Occupation	Binary	91149	374	4	1 (0.95, 1.05)	0.958191	0.90033	0.712895	0.182591
22601_61213416	Job coding: nursery nurse/assistant/supervisor, creche assistant	Occupation	Binary	89866	316	3	1 (0.95, 1.06)	0.962849	0.535317	0.662721	0.126911
22617_2215	Job SOC coding: Dental practitioners	Occupation	Binary	91149	291	3	1 (0.96, 1.05)	0.966736	0.0143287	0.719502	0.139827
22617_3421	Job SOC coding: Graphic designers	Occupation	Binary	91149	320	3	1 (0.95, 1.06)	0.971761	0.930108	0.788481	0.128313
22617_5214	Job SOC coding: Metal plate workers, shipwrights, riveters	Occupation	Binary	91149	263	3	1 (0.95, 1.06)	0.977365	0.331902	0.793863	0.133048
6164_5	Types of physical activity in last 4 weeks: Heavy DIY (eg: weeding, lawn mowing, carpentry, digging)	Physical activity	Binary	359263	156597	4	0.36 (0.18, 0.73)	0.00470051	0.610699	0.896025	0.0713816
924	Usual walking pace	Physical activity	Ordinal	358974	-	43	2.77 (1.23, 6.23)	0.0136739	0.0347049	0.0616452	0.414457
6164_4	Types of physical activity in last 4 weeks: Light DIY (eg: pruning, watering the lawn)	Physical activity	Binary	359263	186679	5	0.6 (0.34, 1.07)	0.0834362	0.440188	0.420289	0.0895795
6162_2	Types of transport used (excluding work): Walk	Physical activity	Binary	359324	176934	4	1.79 (0.89, 3.59)	0.103524	0.619131	0.356326	0.0695371
864	Number of days/week walked 10+ minutes	Physical activity	Ordinal	355030	-	15	0.78 (0.54, 1.13)	0.183592	0.744315	0.143598	0.163012
6164_3	Types of physical activity in last 4 weeks: Strenuous sports	Physical activity	Binary	359263	37297	7	1.46 (0.81, 2.62)	0.207854	0.00680013	0.132376	0.0925425
943	Frequency of stair climbing in last 4 weeks	Physical activity	Ordinal	357720	-	7	1.43 (0.54, 3.79)	0.473916	0.268028	0.25714	0.0923488
884	Number of days/week of moderate physical activity 10+ minutes	Physical activity	Ordinal	343943	-	9	0.43 (0.04, 4.77)	0.495239	2.02e-50	0.36474	0.114976
6164_2	Types of physical activity in last 4 weeks: Other exercises (eg: swimming, cycling, keep fit, bowling)	Physical activity	Binary	359263	174242	7	1.19 (0.72, 1.98)	0.49814	0.893464	0.902776	0.105174
6162_3	Types of transport used (excluding work): Public transport	Physical activity	Binary	359324	107727	3	1.48 (0.41, 5.38)	0.548433	0.0599219	0.270263	0.0613966
874_irnt	Duration of walks	Physical activity	Continuous	308989	-	7	1.35 (0.46, 3.99)	0.585323	0.285375	0.198709	0.106517
904	Number of days/week of vigorous physical activity 10+ minutes	Physical activity	Ordinal	344084	-	8	0.54 (0.02, 12.23)	0.700778	1.21e-53	0.0274447	0.105898
6164_100	Types of physical activity in last 4 weeks: None of the above	Physical activity	Binary	359263	21255	8	0.94 (0.65, 1.36)	0.746884	0.0233627	0.650259	0.097298
6164_1	Types of physical activity in last 4 weeks: Walking for pleasure (not as a means of transport)	Physical activity	Binary	359263	258574	8	0.93 (0.5, 1.71)	0.810909	0.118928	0.606071	0.101489
4079_irnt	Diastolic blood pressure, automated reading	Physical measures	Continuous	340162	-	178	0.56 (0.46, 0.69)	3.41e-08	0.000105754	0.387304	0.988603
4080_irnt	Systolic blood pressure, automated reading	Physical measures	Continuous	340159	-	203	0.55 (0.44, 0.68)	3.9e-08	2.16e-08	0.724882	0.995338
23100_irnt	Whole body fat mass	Physical measures	Continuous	354244	-	300	0.71 (0.62, 0.81)	7.1e-07	0.102049	0.219781	0.999841
23116_irnt	Leg fat mass (left)	Physical measures	Continuous	354788	-	287	0.66 (0.55, 0.78)	2.61e-06	0.028424	0.0609061	0.999749
23112_irnt	Leg fat mass (right)	Physical measures	Continuous	354807	-	287	0.67 (0.57, 0.8)	3.93e-06	0.111247	0.138785	0.999748
23119_irnt	Arm fat percentage (right)	Physical measures	Continuous	354760	-	265	0.65 (0.53, 0.8)	2.96e-05	0.005143	0.867636	0.999251
23123_irnt	Arm fat percentage (left)	Physical measures	Continuous	354707	-	267	0.67 (0.54, 0.82)	0.000100969	0.00208636	0.607461	0.999324
23120_irnt	Arm fat mass (right)	Physical measures	Continuous	354736	-	283	0.76 (0.66, 0.88)	0.00012593	0.0873186	0.165428	0.99976
23104_irnt	Body mass index (BMI)	Physical measures	Continuous	354831	-	260	0.73 (0.62, 0.86)	0.000136111	3.11e-09	0.600307	0.999715
23128_irnt	Trunk fat mass	Physical measures	Continuous	354597	-	298	0.77 (0.67, 0.89)	0.00022829	0.0147756	0.50554	0.999849
21001_irnt	Body mass index (BMI)	Physical measures	Continuous	359983	-	260	0.76 (0.65, 0.89)	0.000829294	6.25e-08	0.599214	0.999723
48_irnt	Waist circumference	Physical measures	Continuous	360564	-	252	0.73 (0.61, 0.88)	0.0012434	2.9e-05	0.990936	0.998571
23111_irnt	Leg fat percentage (right)	Physical measures	Continuous	354811	-	267	0.58 (0.42, 0.82)	0.00171123	2.94e-28	0.64269	0.998833
23115_irnt	Leg fat percentage (left)	Physical measures	Continuous	354791	-	270	0.61 (0.44, 0.85)	0.00318228	4.36e-23	0.476998	0.99897
5086_irnt	Cylindrical power (left)	Physical measures	Continuous	77739	-	3	0.37 (0.18, 0.74)	0.00548691	0.656564	0.637959	0.173631
21002_irnt	Weight	Physical measures	Continuous	360116	-	221	0.79 (0.67, 0.93)	0.00579297	0.000100912	0.706206	0.999867
23124_irnt	Arm fat mass (left)	Physical measures	Continuous	354673	-	283	0.79 (0.67, 0.94)	0.00584673	6.77e-09	0.439685	0.999738
5087_irnt	Cylindrical power (right)	Physical measures	Continuous	77983	-	4	0.46 (0.24, 0.88)	0.0196838	0.439233	0.253897	0.196425
23127_irnt	Trunk fat percentage	Physical measures	Continuous	354619	-	267	0.78 (0.62, 0.98)	0.035891	5.44e-29	0.566464	0.999103
23099_irnt	Body fat percentage	Physical measures	Continuous	354628	-	276	0.76 (0.58, 0.99)	0.0439754	2.1e-28	0.525515	0.999386
23126_irnt	Arm predicted mass (left)	Physical measures	Continuous	354653	-	209	0.8 (0.64, 1)	0.0529215	0.000144352	0.79899	0.999971
20015_irnt	Sitting height	Physical measures	Continuous	360066	-	195	0.87 (0.75, 1)	0.0576204	6.43e-05	0.354625	1
23098_irnt	Weight	Physical measures	Continuous	354838	-	213	0.83 (0.67, 1.01)	0.0637677	6.66e-15	0.714345	0.999812
23118_irnt	Leg predicted mass (left)	Physical measures	Continuous	354766	-	195	0.82 (0.66, 1.02)	0.0753567	0.000629035	0.920777	0.999976
30520_irnt	Potassium in urine	Physical measures	Continuous	350053	-	10	2.1 (0.9, 4.93)	0.0874478	0.806005	0.385743	0.135117
20153_irnt	Forced expiratory volume in 1-second (FEV1), predicted	Physical measures	Continuous	117241	-	101	0.79 (0.6, 1.04)	0.0919294	0.000524888	0.657382	1
5119_irnt	3mm cylindrical power (left)	Physical measures	Continuous	75398	-	6	1.51 (0.92, 2.5)	0.105837	0.898359	0.76591	0.303345
23117_irnt	Leg fat-free mass (left)	Physical measures	Continuous	354771	-	196	0.85 (0.69, 1.05)	0.127254	0.00109015	0.648922	0.999978
23125_irnt	Arm fat-free mass (left)	Physical measures	Continuous	354668	-	198	0.84 (0.68, 1.05)	0.127553	0.00080054	0.729209	0.999963
23129_irnt	Trunk fat-free mass	Physical measures	Continuous	354530	-	190	0.85 (0.7, 1.05)	0.128451	0.000641145	0.73647	0.999998
23114_irnt	Leg predicted mass (right)	Physical measures	Continuous	354798	-	178	0.84 (0.67, 1.05)	0.132758	0.000398717	0.601458	0.999964
23105_irnt	Basal metabolic rate	Physical measures	Continuous	354825	-	156	0.84 (0.68, 1.06)	0.13767	0.000115852	0.199751	0.99997
5262_irnt	Intra-ocular pressure, corneal-compensated (left)	Physical measures	Continuous	76510	-	29	0.87 (0.72, 1.05)	0.143586	0.881396	0.893746	0.975175
5084_irnt	Spherical power (right)	Physical measures	Continuous	77983	-	94	1.09 (0.97, 1.23)	0.146036	0.0343503	0.665161	1
5085_irnt	Spherical power (left)	Physical measures	Continuous	77739	-	94	1.09 (0.97, 1.23)	0.157493	0.0531078	0.42104	1
5135_irnt	3mm strong meridian (left)	Physical measures	Continuous	75398	-	140	0.94 (0.86, 1.02)	0.160668	0.526334	0.84136	1
20151_irnt	Forced vital capacity (FVC), Best measure	Physical measures	Continuous	272338	-	256	0.87 (0.72, 1.06)	0.172985	2.13e-05	0.0222027	0.999987
23121_irnt	Arm fat-free mass (right)	Physical measures	Continuous	354732	-	205	0.86 (0.69, 1.07)	0.174235	0.000511869	0.525822	0.999975
23113_irnt	Leg fat-free mass (right)	Physical measures	Continuous	354798	-	173	0.86 (0.69, 1.07)	0.183737	0.000750849	0.529233	0.99996
49_irnt	Hip circumference	Physical measures	Continuous	360521	-	292	0.91 (0.78, 1.05)	0.201879	4.39e-05	0.265924	0.99975
5116_irnt	3mm cylindrical power (right)	Physical measures	Continuous	75410	-	10	1.27 (0.87, 1.85)	0.217042	0.876982	0.277755	0.45897
23101_irnt	Whole body fat-free mass	Physical measures	Continuous	354808	-	170	0.87 (0.7, 1.09)	0.223036	0.000218613	0.36504	0.999991
23107_irnt	Impedance of leg (right)	Physical measures	Continuous	354817	-	247	1.1 (0.94, 1.27)	0.237753	0.0136777	0.730015	0.999924
6033_irnt	Maximum heart rate during fitness test	Physical measures	Continuous	53984	-	4	1.42 (0.79, 2.54)	0.239753	0.231604	0.847472	0.3178
50_irnt	Standing height	Physical measures	Continuous	360388	-	163	0.92 (0.8, 1.06)	0.241199	0.000282048	0.285139	1
5158_irnt	6mm asymmetry index (right)	Physical measures	Continuous	41390	-	5	1.32 (0.81, 2.14)	0.261532	0.121296	0.87157	0.482802
2257	Hearing difficulty/problems with background noise	Physical measures	Binary	353983	134141	19	1.22 (0.86, 1.74)	0.269771	0.138862	0.472385	0.205704
23102_irnt	Whole body water mass	Physical measures	Continuous	354834	-	165	0.89 (0.71, 1.11)	0.29492	0.000179716	0.448723	0.999988
5107_irnt	3mm strong meridian angle (right)	Physical measures	Continuous	75410	-	5	0.73 (0.4, 1.34)	0.308727	0.635901	0.339128	0.243801
5096_irnt	3mm weak meridian (left)	Physical measures	Continuous	75398	-	142	0.96 (0.88, 1.05)	0.346476	0.769248	0.67169	1
5254_irnt	Intra-ocular pressure, corneal-compensated (right)	Physical measures	Continuous	76630	-	30	0.91 (0.74, 1.11)	0.356192	0.210015	0.177657	0.975789
47_irnt	Hand grip strength (right)	Physical measures	Continuous	359729	-	122	1.19 (0.82, 1.74)	0.368416	0.00277038	0.950128	0.892069
23122_irnt	Arm predicted mass (right)	Physical measures	Continuous	354726	-	216	0.91 (0.73, 1.12)	0.371937	0.00181554	0.703183	0.999982
5132_irnt	3mm strong meridian (right)	Physical measures	Continuous	75410	-	134	0.96 (0.88, 1.05)	0.386333	0.576877	0.198179	1
5111_irnt	3mm asymmetry angle (left)	Physical measures	Continuous	73818	-	3	1.36 (0.67, 2.76)	0.386733	0.476288	0.839374	0.166004
20154_irnt	Forced expiratory volume in 1-second (FEV1), predicted percentage	Physical measures	Continuous	117241	-	54	1.11 (0.87, 1.4)	0.402425	0.0193601	0.495396	0.960875
3063_irnt	Forced expiratory volume in 1-second (FEV1)	Physical measures	Continuous	329404	-	242	0.91 (0.72, 1.14)	0.413212	1.1e-07	0.360545	0.999368
5133_irnt	6mm strong meridian (right)	Physical measures	Continuous	66256	-	130	0.97 (0.89, 1.05)	0.421861	0.871894	0.723884	1
4194_irnt	Pulse rate	Physical measures	Continuous	118850	-	59	1.14 (0.83, 1.57)	0.426688	3.1e-24	0.617314	0.99295
5257_irnt	Corneal resistance factor (right)	Physical measures	Continuous	76630	-	95	0.96 (0.86, 1.07)	0.447661	0.0416729	0.85456	1
5263_irnt	Intra-ocular pressure, Goldmann-correlated (left)	Physical measures	Continuous	76510	-	64	0.95 (0.83, 1.09)	0.449972	0.268343	0.57244	0.999798
4124_irnt	Heel bone mineral density (BMD) (right)	Physical measures	Continuous	114552	-	147	0.96 (0.88, 1.06)	0.452384	0.084677	0.56346	1
3147_irnt	Heel quantitative ultrasound index (QUI), direct entry	Physical measures	Continuous	206589	-	187	1.03 (0.94, 1.13)	0.466107	0.0876074	0.279334	1
78_irnt	Heel bone mineral density (BMD) T-score, automated	Physical measures	Continuous	206589	-	187	1.03 (0.94, 1.13)	0.466113	0.0876073	0.279325	1
4104_irnt	Heel quantitative ultrasound index (QUI), direct entry (left)	Physical measures	Continuous	114630	-	140	0.97 (0.88, 1.06)	0.505883	0.132182	0.362215	1
4106_irnt	Heel bone mineral density (BMD) T-score, automated (left)	Physical measures	Continuous	114630	-	140	0.97 (0.88, 1.06)	0.505916	0.132181	0.362161	1
23109_irnt	Impedance of arm (right)	Physical measures	Continuous	354792	-	259	0.94 (0.78, 1.13)	0.509217	0.171061	0.0328894	0.999866
3148_irnt	Heel bone mineral density (BMD)	Physical measures	Continuous	206496	-	192	1.03 (0.94, 1.13)	0.513864	0.0670532	0.455283	1
5104_irnt	3mm strong meridian angle (left)	Physical measures	Continuous	75398	-	4	0.77 (0.34, 1.72)	0.525276	0.253429	0.252229	0.200078
3062_irnt	Forced vital capacity (FVC)	Physical measures	Continuous	329404	-	265	0.94 (0.76, 1.15)	0.533781	1.75e-06	0.0101162	0.99992
4100_irnt	Ankle spacing width (left)	Physical measures	Continuous	114630	-	132	1.04 (0.91, 1.2)	0.553248	0.0105769	0.373509	0.999997
5099_irnt	3mm weak meridian (right)	Physical measures	Continuous	75410	-	138	0.98 (0.9, 1.06)	0.562979	0.526807	0.71525	1
12340_irnt	QRS duration	Physical measures	Continuous	10815	-	6	1.08 (0.83, 1.39)	0.568609	0.0812643	0.639698	0.978428
4119_irnt	Ankle spacing width (right)	Physical measures	Continuous	114614	-	138	1.04 (0.91, 1.19)	0.569865	0.0610753	0.441261	0.999998
4196_irnt	Pulse wave peak to peak time	Physical measures	Continuous	118787	-	3	1.46 (0.38, 5.63)	0.582086	0.124483	0.394619	0.12005
5182_1	Both eyes present: Yes	Physical measures	Binary	80386	80283	6	0.99 (0.96, 1.03)	0.586382	0.0298326	0.554657	0.313063
5983_irnt	ECG, heart rate	Physical measures	Continuous	53777	-	7	1.11 (0.75, 1.63)	0.603574	0.209614	0.732487	0.579023
2247_0	Hearing difficulty/problems: No	Physical measures	Binary	346635	255838	26	1.07 (0.83, 1.38)	0.612329	0.0863927	0.201074	0.307757
4123_irnt	Heel quantitative ultrasound index (QUI), direct entry (right)	Physical measures	Continuous	114614	-	150	0.98 (0.89, 1.07)	0.616214	0.17311	0.964204	1
4125_irnt	Heel bone mineral density (BMD) T-score, automated (right)	Physical measures	Continuous	114614	-	149	0.98 (0.89, 1.07)	0.625339	0.159508	0.9575	1
4105_irnt	Heel bone mineral density (BMD) (left)	Physical measures	Continuous	114561	-	144	0.98 (0.89, 1.07)	0.631219	0.136363	0.327937	1
23106_irnt	Impedance of whole body	Physical measures	Continuous	354795	-	204	1.05 (0.86, 1.27)	0.638169	0.00118132	0.352554	0.999839
5255_irnt	Intra-ocular pressure, Goldmann-correlated (right)	Physical measures	Continuous	76630	-	60	0.97 (0.84, 1.11)	0.666068	0.26895	0.211909	0.999757
3064_irnt	Peak expiratory flow (PEF)	Physical measures	Continuous	329404	-	105	1.06 (0.75, 1.48)	0.751914	0.000501146	0.700333	0.893451
23108_irnt	Impedance of leg (left)	Physical measures	Continuous	354811	-	198	1.03 (0.87, 1.21)	0.752199	0.000337361	0.194308	0.999785
5264_irnt	Corneal hysteresis (left)	Physical measures	Continuous	76510	-	61	1.02 (0.88, 1.19)	0.753749	0.00310577	0.80751	0.999989
5098_irnt	6mm weak meridian (right)	Physical measures	Continuous	66256	-	124	0.99 (0.9, 1.08)	0.756146	0.311427	0.860915	1
5097_irnt	6mm weak meridian (left)	Physical measures	Continuous	65551	-	125	0.99 (0.91, 1.08)	0.760228	0.521063	0.62512	1
46_irnt	Hand grip strength (left)	Physical measures	Continuous	359704	-	112	1.05 (0.73, 1.52)	0.776596	0.10539	0.842183	0.849288
5256_irnt	Corneal hysteresis (right)	Physical measures	Continuous	76630	-	75	1.02 (0.89, 1.17)	0.777839	0.000936806	0.517683	0.999999
3144_irnt	Heel Broadband ultrasound attenuation, direct entry	Physical measures	Continuous	206576	-	198	0.99 (0.89, 1.09)	0.787459	0.0312555	0.868222	1
4101_irnt	Heel broadband ultrasound attenuation (left)	Physical measures	Continuous	114625	-	132	1.01 (0.91, 1.12)	0.79401	0.0907563	0.592639	1
5134_irnt	6mm strong meridian (left)	Physical measures	Continuous	65551	-	124	0.99 (0.91, 1.08)	0.811581	0.223106	0.706165	1
2247_1	Hearing difficulty/problems: Yes	Physical measures	Binary	346635	90710	25	0.97 (0.75, 1.26)	0.821715	0.0875524	0.247455	0.300733
30500_irnt	Microalbumin in urine	Physical measures	Continuous	108706	-	4	1.09 (0.47, 2.56)	0.841745	0.259167	0.211523	0.182038
4195_irnt	Pulse wave reflection index	Physical measures	Continuous	118850	-	3	1.09 (0.45, 2.64)	0.845728	0.926387	0.857198	0.129335
5157_irnt	6mm asymmetry index (left)	Physical measures	Continuous	40683	-	5	1.05 (0.64, 1.71)	0.847638	0.241995	0.316859	0.407939
23110_irnt	Impedance of arm (left)	Physical measures	Continuous	354807	-	244	1.02 (0.82, 1.26)	0.868107	5.31e-05	0.0998734	0.999848
20150_irnt	Forced expiratory volume in 1-second (FEV1), Best measure	Physical measures	Continuous	272338	-	209	1.02 (0.81, 1.28)	0.878659	1.17e-07	0.150914	0.999688
21021_irnt	Pulse wave Arterial Stiffness index	Physical measures	Continuous	118469	-	4	1.09 (0.25, 4.67)	0.908852	0.0317656	0.100323	0.138278
30530_irnt	Sodium in urine	Physical measures	Continuous	350061	-	40	0.97 (0.55, 1.7)	0.90929	0.000854158	0.934747	0.422486
3143_irnt	Ankle spacing width	Physical measures	Continuous	206589	-	209	0.99 (0.87, 1.13)	0.914302	0.0230386	0.679363	1
30510_irnt	Creatinine (enzymatic) in urine	Physical measures	Continuous	350812	-	24	0.98 (0.57, 1.67)	0.938176	0.712181	0.256232	0.296191
5265_irnt	Corneal resistance factor (left)	Physical measures	Continuous	76510	-	93	1 (0.9, 1.12)	0.97005	0.0474034	0.565319	1
102_irnt	Pulse rate, automated reading	Physical measures	Continuous	340162	-	215	1 (0.87, 1.15)	0.971287	0.0103425	0.111364	0.999858
189_irnt	Townsend deprivation index at recruitment	Population characteristics	Continuous	360763	-	4	0.48 (0.12, 1.93)	0.303744	0.628076	0.512887	0.0731934
20116_0	Smoking status: Never	Smoking	Binary	359706	195068	71	1.16 (0.98, 1.38)	0.0762777	0.116526	0.309387	0.649386
20116_1	Smoking status: Previous	Smoking	Binary	359706	127550	23	0.81 (0.63, 1.06)	0.123434	0.445242	0.99868	0.249571
3456	Number of cigarettes currently smoked daily (current cigarette smokers)	Smoking	Ordinal	25348	-	3	0.83 (0.57, 1.22)	0.342331	0.483879	0.612625	0.726104
2887	Number of cigarettes previously smoked daily	Smoking	Ordinal	84456	-	6	0.79 (0.45, 1.39)	0.410752	0.0390255	0.286556	0.611888
2644	Light smokers, at least 100 smokes in lifetime	Smoking	Binary	97021	44253	5	1.09 (0.83, 1.43)	0.530542	0.41381	0.782657	0.248446
20116_2	Smoking status: Current	Smoking	Binary	359706	37088	18	1.05 (0.86, 1.29)	0.605047	0.323233	0.173211	0.207883
1249	Past tobacco smoking	Smoking	Ordinal	332141	-	58	1.08 (0.81, 1.43)	0.609105	0.206598	0.170697	0.570336
22506_113	Tobacco smoking: Ex-smoker	Smoking	Binary	91353	33335	4	0.91 (0.6, 1.37)	0.642703	0.137844	0.498691	0.192138
3466	Time from waking to first cigarette	Smoking	Ordinal	25414	-	4	0.92 (0.61, 1.36)	0.6661	0.132455	0.445642	0.564581
1239	Current tobacco smoking	Smoking	Ordinal	360797	-	18	1.14 (0.37, 3.51)	0.814242	0.931526	0.252867	0.215712
20160	Ever smoked	Smoking	Binary	359751	218191	43	0.98 (0.8, 1.19)	0.822412	0.34172	0.204854	0.434466
3476	Difficulty not smoking for 1 day	Smoking	Ordinal	25487	-	3	1.03 (0.69, 1.52)	0.901102	0.27994	0.931442	0.591496
22506_114	Tobacco smoking: Never smoked	Smoking	Binary	91353	54520	4	0.99 (0.74, 1.33)	0.956407	0.902092	0.539677	0.234924
728	Number of vehicles in household	Social economic Status	Ordinal	358754	-	5	2.31 (0.57, 9.35)	0.240303	0.94016	0.543232	0.0829083
738	Average total household income before tax	Social economic Status	Ordinal	311028	-	45	1.27 (0.81, 2.01)	0.302651	0.000128215	0.33875	0.512192
6160_5	Leisure/social activities: Other group activity	Social support	Binary	360063	80178	3	1.59 (0.77, 3.25)	0.207908	0.35273	0.38567	0.0611833
6160_2	Leisure/social activities: Pub or social club	Social support	Binary	360063	98499	5	0.7 (0.36, 1.35)	0.284752	0.0725839	0.259525	0.0960151
1031	Frequency of friend/family visits	Social support	Ordinal	358821	-	11	0.55 (0.16, 1.88)	0.341815	0.00206329	0.554375	0.135364
6160_100	Leisure/social activities: None of the above	Social support	Binary	360063	108704	6	0.8 (0.42, 1.51)	0.494074	0.206705	0.510653	0.083803
6160_3	Leisure/social activities: Religious group	Social support	Binary	360063	52697	11	1.06 (0.75, 1.49)	0.73999	0.223722	0.647458	0.127318
6160_1	Leisure/social activities: Sports club or gym	Social support	Binary	360063	108473	6	0.96 (0.56, 1.65)	0.871475	0.88921	0.878493	0.092813
2110	Able to confide	Social support	Ordinal	350618	-	7	0.98 (0.57, 1.67)	0.943824	0.569665	0.294605	0.0999199
136	Number of operations, self-reported	Surgery and anesthesia	Ordinal	361141	-	10	0.46 (0.13, 1.63)	0.232038	0.21744	0.198068	0.122358
5328_0	Ever had corneal graft surgery: No	Surgery and anesthesia	Binary	5786	5644	4	1.01 (0.99, 1.04)	0.394912	0.573521	0.932389	0.997495
2834	Bilateral oophorectomy (both ovaries removed)	Surgery and anesthesia	Binary	191515	15629	4	0.97 (0.72, 1.32)	0.846246	0.243838	0.503799	0.111447
6159_100	Pain type(s) experienced in last month: None of the above	Symptoms	Binary	360391	145514	18	1.37 (0.87, 2.16)	0.180632	0.00757529	0.329175	0.18525
6159_6	Pain type(s) experienced in last month: Hip pain	Symptoms	Binary	360391	40500	6	0.78 (0.53, 1.15)	0.214889	0.756618	0.781237	0.0830598
6159_1	Pain type(s) experienced in last month: Headache	Symptoms	Binary	360391	71672	33	0.95 (0.8, 1.11)	0.497024	0.661318	0.83391	0.405191
2316	Wheeze or whistling in the chest in last year	Symptoms	Binary	354523	73828	32	0.94 (0.78, 1.13)	0.507391	0.15271	0.769569	0.413
22504	Bring up phlegm/sputum/mucus on most days	Symptoms	Binary	91787	7808	3	0.93 (0.74, 1.18)	0.559166	0.59569	0.596575	0.134291
6159_7	Pain type(s) experienced in last month: Knee pain	Symptoms	Binary	360391	76628	8	1.1 (0.75, 1.62)	0.615415	0.722834	0.81129	0.12273
6159_4	Pain type(s) experienced in last month: Back pain	Symptoms	Binary	360391	91349	6	0.98 (0.64, 1.51)	0.920366	0.666124	0.377216	0.104203

## Sheet: T S14
Table S14. Mendelian randomization results of all traits in secondary analysis using dataset of 99th percentile survival longevity.
Exposure ID in UK Biobank	Exposures	Category	Variable types	Sample size	Cases	N SNPs	IVW OR (95% CI)	IVW P	Q test P-value	MR Egger intercept P-value	Power
1588	Average weekly beer plus cider intake	Alcohol	Ordinal	258256	-	12	3.35 (0.76, 14.76)	0.109781	0.840504	0.840504	0.0941476
1618	Alcohol usually taken with meals	Alcohol	Binary	184716	125164	15	1.44 (0.91, 2.28)	0.123148	0.300411	0.300411	0.139303
1628	Alcohol intake versus 10 years previously	Alcohol	Ordinal	334989	-	8	0.27 (0.05, 1.43)	0.123564	0.824846	0.824846	0.0738946
1558	Alcohol intake frequency.	Alcohol	Ordinal	360726	-	54	0.78 (0.54, 1.13)	0.194641	0.587731	0.587731	0.309494
1568	Average weekly red wine intake	Alcohol	Ordinal	257773	-	12	0.58 (0.07, 5.16)	0.627863	0.428903	0.428903	0.110587
20117_2	Alcohol drinker status: Current	Alcohol	Binary	360726	336919	3	1.13 (0.6, 2.12)	0.700022	0.974772	0.974772	0.0444816
2664_3	Reason for reducing amount of alcohol drunk: Health precaution	Alcohol	Binary	134033	43868	3	1.1 (0.62, 1.93)	0.753981	0.821283	0.821283	0.0725506
1578	Average weekly champagne plus white wine intake	Alcohol	Ordinal	257623	-	3	0.5 (0, 945.76)	0.858602	0.209267	0.209267	0.0493565
30140_irnt	Neutrophill count	Blood count	Continuous	349856	-	256	0.76 (0.62, 0.93)	0.0070181	0.234636	0.234636	0.97802
30000_irnt	White blood cell (leukocyte) count	Blood count	Continuous	350470	-	290	0.81 (0.68, 0.97)	0.0226854	0.490967	0.490967	0.985661
30280_irnt	Immature reticulocyte fraction	Blood count	Continuous	344728	-	200	0.78 (0.63, 0.97)	0.0255165	0.631502	0.631502	0.980225
30120_irnt	Lymphocyte count	Blood count	Continuous	349856	-	288	0.81 (0.68, 0.98)	0.0270483	0.485107	0.485107	0.987698
30210_irnt	Eosinophill percentage	Blood count	Continuous	349861	-	286	0.85 (0.72, 1.01)	0.0617505	0.66947	0.66947	0.997294
30150	Eosinophill count	Blood count	Ordinal	349856	-	271	0.85 (0.67, 1.08)	0.181297	0.905255	0.905255	0.992462
30050_irnt	Mean corpuscular haemoglobin	Blood count	Continuous	350472	-	281	1.09 (0.95, 1.24)	0.218164	0.891317	0.891317	0.999896
30110_irnt	Platelet distribution width	Blood count	Continuous	350470	-	287	1.07 (0.94, 1.21)	0.291506	0.440117	0.440117	0.999888
30190_irnt	Monocyte percentage	Blood count	Continuous	349861	-	278	1.07 (0.93, 1.24)	0.334005	0.225992	0.225992	0.999248
30100_irnt	Mean platelet (thrombocyte) volume	Blood count	Continuous	350470	-	254	0.95 (0.85, 1.06)	0.36584	0.392775	0.392775	0.999998
30220_irnt	Basophill percentage	Blood count	Continuous	349861	-	102	0.89 (0.65, 1.21)	0.447353	0.932503	0.932503	0.718792
30290_irnt	High light scatter reticulocyte percentage	Blood count	Continuous	344729	-	291	0.95 (0.8, 1.11)	0.507514	0.560585	0.560585	0.997789
30060_irnt	Mean corpuscular haemoglobin concentration	Blood count	Continuous	350468	-	94	1.14 (0.77, 1.69)	0.512697	0.831887	0.831887	0.779558
30270_irnt	Mean sphered cell volume	Blood count	Continuous	344729	-	277	1.06 (0.88, 1.27)	0.541636	0.0011702	0.0011702	0.99933
30300_irnt	High light scatter reticulocyte count	Blood count	Continuous	344729	-	280	0.95 (0.81, 1.12)	0.558028	0.535976	0.535976	0.996999
30020_irnt	Haemoglobin concentration	Blood count	Continuous	350474	-	260	0.93 (0.74, 1.18)	0.559133	0.0554322	0.0554322	0.98148
30160	Basophill count	Blood count	Ordinal	349856	-	38	0.84 (0.42, 1.68)	0.628551	0.91821	0.91821	0.262245
30040_irnt	Mean corpuscular volume	Blood count	Continuous	350473	-	280	1.03 (0.9, 1.18)	0.646489	0.429164	0.429164	0.999903
30070_irnt	Red blood cell (erythrocyte) distribution width	Blood count	Continuous	350473	-	273	1.03 (0.88, 1.21)	0.674681	0.443331	0.443331	0.999435
30030_irnt	Haematocrit percentage	Blood count	Continuous	350475	-	240	0.95 (0.74, 1.22)	0.698659	0.0386489	0.0386489	0.97406
30240_irnt	Reticulocyte percentage	Blood count	Continuous	344728	-	255	0.97 (0.81, 1.16)	0.738908	0.447181	0.447181	0.997322
30080_irnt	Platelet count	Blood count	Continuous	350474	-	224	1.03 (0.88, 1.19)	0.742153	0.182203	0.182203	0.999829
30130_irnt	Monocyte count	Blood count	Continuous	349856	-	262	0.97 (0.83, 1.14)	0.747047	0.325382	0.325382	0.998885
30180_irnt	Lymphocyte percentage	Blood count	Continuous	349861	-	251	0.98 (0.8, 1.19)	0.810724	0.369389	0.369389	0.97595
30010_irnt	Red blood cell (erythrocyte) count	Blood count	Continuous	350475	-	272	0.98 (0.81, 1.19)	0.846671	0.927656	0.927656	0.996443
30260_irnt	Mean reticulocyte volume	Blood count	Continuous	344728	-	279	0.99 (0.83, 1.18)	0.909529	0.0828775	0.0828775	0.999635
30090_irnt	Platelet crit	Blood count	Continuous	350471	-	232	0.99 (0.83, 1.19)	0.940859	0.356849	0.356849	0.998734
30250_irnt	Reticulocyte count	Blood count	Continuous	344729	-	272	1 (0.83, 1.19)	0.960073	0.918415	0.918415	0.996926
30200_irnt	Neutrophill percentage	Blood count	Continuous	349861	-	248	1 (0.81, 1.24)	0.981963	0.0723729	0.0723729	0.967981
20023_irnt	Mean time to correctly identify matches	Cognition	Continuous	358695	-	54	1.39 (0.6, 3.25)	0.441719	0.679907	0.679907	0.221049
20128	Number of fluid intelligence questions attempted within time limit	Cognition	Ordinal	117131	-	3	0.47 (0.05, 4.48)	0.510369	0.587314	0.587314	0.0749803
400_irnt	Time to complete round	Cognition	Continuous	354739	-	53	0.69 (0.22, 2.22)	0.534825	0.45834	0.45834	0.229785
20018	Prospective memory result	Cognition	Ordinal	119729	-	3	0.38 (0.02, 9.1)	0.552833	0.390266	0.390266	0.0660286
20016_irnt	Fluid intelligence score	Cognition	Continuous	117131	-	38	0.88 (0.55, 1.42)	0.60373	0.00522582	0.00522582	0.420774
5012	FI8 : chained arithmetic	Cognition	Binary	75692	49086	4	1.1 (0.69, 1.76)	0.694389	0.968466	0.968466	0.0993652
399_irnt	Number of incorrect matches in round	Cognition	Continuous	360686	-	19	0.83 (0.3, 2.29)	0.716498	0.279964	0.279964	0.10067
404_irnt	Duration to first press of snap-button in each round	Cognition	Continuous	358500	-	61	1.12 (0.55, 2.28)	0.751221	0.399535	0.399535	0.251978
4290_irnt	Duration screen displayed	Cognition	Continuous	119729	-	8	0.88 (0.36, 2.17)	0.787012	0.830796	0.830796	0.133221
4291	Number of attempts	Cognition	Binary	119729	95738	5	1.08 (0.56, 2.09)	0.815797	0.76266	0.76266	0.0875463
40001_C719	Underlying (primary) cause of death: ICD10: C71.9 Brain, unspecified	Death/Death register	Binary	9092	270	5	1.06 (0.99, 1.13)	0.113864	0.456097	0.456097	0.734249
6144_5	Never eat eggs, dairy, wheat, sugar: I eat all of the above	Diet	Binary	359777	278162	13	1.88 (1.1, 3.22)	0.0215768	0.231527	0.231527	0.0828323
6144_4	Never eat eggs, dairy, wheat, sugar: Sugar or foods/drinks containing sugar	Diet	Binary	359777	67292	14	0.55 (0.33, 0.93)	0.0261614	0.736815	0.736815	0.0827237
1408	Cheese intake	Diet	Ordinal	352458	-	29	2.55 (1.08, 5.99)	0.0318312	0.494731	0.494731	0.147644
1448_1	Bread type: White	Diet	Binary	348424	91452	20	1.65 (0.92, 2.97)	0.0959252	0.392707	0.392707	0.109728
2654_2	Non-butter spread type details: Flora Pro-Active or Benecol	Diet	Binary	190094	29048	4	0.11 (0.01, 1.83)	0.125213	0.0931526	0.0931526	0.0763882
1498	Coffee intake	Diet	Ordinal	334659	-	25	0.49 (0.19, 1.3)	0.151949	0.785327	0.785327	0.230676
1538_0	Major dietary changes in the last 5 years: No	Diet	Binary	360294	221368	11	5.18 (0.48, 55.49)	0.174378	0.0160401	0.0160401	0.0786232
1468_4	Cereal type: Muesli	Diet	Binary	299898	61523	11	1.35 (0.83, 2.18)	0.228558	0.562769	0.562769	0.0836247
1289	Cooked vegetable intake	Diet	Ordinal	350404	-	6	0.17 (0.01, 3.25)	0.236742	0.975181	0.975181	0.0577851
1319	Dried fruit intake	Diet	Ordinal	329134	-	26	0.2 (0.01, 2.85)	0.237157	0.271175	0.271175	0.145043
1508_2	Coffee type: Instant coffee	Diet	Binary	283449	158386	4	1.9 (0.6, 6.07)	0.27653	0.533422	0.533422	0.0602226
1438_irnt	Bread intake	Diet	Continuous	353030	-	16	1.71 (0.62, 4.76)	0.302072	0.862758	0.862758	0.103785
1528	Water intake	Diet	Ordinal	333363	-	24	0.32 (0.03, 3.31)	0.339095	0.364021	0.364021	0.160992
1428_1	Spread type: Butter/spreadable butter	Diet	Binary	360291	131190	7	1.65 (0.58, 4.66)	0.34675	0.239657	0.239657	0.0668625
1538_2	Major dietary changes in the last 5 years: Yes, because of other reasons	Diet	Binary	360294	100875	3	0.02 (0, 69.62)	0.359447	0.419889	0.419889	0.0477913
1508_3	Coffee type: Ground coffee (include espresso, filter etc)	Diet	Binary	283449	64962	21	0.83 (0.55, 1.25)	0.369175	0.274432	0.274432	0.133086
1299	Salad / raw vegetable intake	Diet	Ordinal	339601	-	8	0.4 (0.05, 3.1)	0.382802	0.214786	0.214786	0.0698394
20090_361	Type of fat/oil used in cooking: Low fat butter	Diet	Binary	51427	535	4	1.07 (0.92, 1.24)	0.384018	0.442901	0.442901	0.127458
1538_1	Major dietary changes in the last 5 years: Yes, because of illness	Diet	Binary	360294	38051	5	0.64 (0.19, 2.1)	0.460975	0.967501	0.967501	0.0599732
1379	Lamb/mutton intake	Diet	Ordinal	359002	-	13	10.44 (0.02, 6635.79)	0.476216	0.290371	0.290371	0.083392
1418_1	Milk type used: Full cream	Diet	Binary	360806	22902	3	0.58 (0.12, 2.84)	0.497065	0.744179	0.744179	0.0466051
1488_irnt	Tea intake	Diet	Continuous	349376	-	20	1.33 (0.57, 3.1)	0.51063	0.0594069	0.0594069	0.174752
1458	Cereal intake	Diet	Ordinal	345019	-	21	0.46 (0.04, 5.4)	0.537428	0.702792	0.702792	0.132162
1389	Pork intake	Diet	Ordinal	359115	-	5	69.96 (0, 1319954517)	0.619198	0.13311	0.13311	0.0533453
1448_3	Bread type: Wholemeal or wholegrain	Diet	Binary	348424	201013	15	0.82 (0.36, 1.88)	0.639417	0.876155	0.876155	0.0939985
1309	Fresh fruit intake	Diet	Ordinal	348284	-	31	0.53 (0.03, 8.98)	0.657525	0.949499	0.949499	0.180631
1369	Beef intake	Diet	Ordinal	359784	-	9	0.78 (0.15, 4.05)	0.765782	0.475648	0.475648	0.0737232
1468_5	Cereal type: Other (e.g. Cornflakes, Frosties)	Diet	Binary	299898	58105	8	1.5 (0.1, 22.36)	0.767891	0.618265	0.618265	0.0711094
1339	Non-oily fish intake	Diet	Ordinal	359682	-	7	0.76 (0.08, 7.21)	0.808021	0.202686	0.202686	0.0660287
1548	Variation in diet	Diet	Ordinal	359752	-	8	1.46 (0.06, 36.45)	0.81924	0.0810404	0.0810404	0.0661605
1518	Hot drink temperature	Diet	Ordinal	357256	-	36	0.86 (0.22, 3.42)	0.828208	0.867192	0.867192	0.183202
1329	Oily fish intake	Diet	Ordinal	359340	-	35	0.92 (0.36, 2.34)	0.859105	0.872362	0.872362	0.183486
1418_3	Milk type used: Skimmed	Diet	Binary	360806	74087	4	0.92 (0.33, 2.54)	0.872506	0.163435	0.163435	0.0535912
1349	Processed meat intake	Diet	Ordinal	360468	-	8	0.92 (0.05, 15.41)	0.953683	0.218714	0.218714	0.072826
1478	Salt added to food	Diet	Ordinal	360954	-	59	0.99 (0.34, 2.87)	0.978777	0.945637	0.945637	0.305221
1359	Poultry intake	Diet	Ordinal	360390	-	3	0.97 (0, 543.76)	0.991662	0.429626	0.429626	0.0439909
6150_4	Vascular/heart problems diagnosed by doctor: High blood pressure	Disease	Binary	360420	97139	175	0.61 (0.53, 0.69)	5.75e-14	0.463593	0.463593	0.770683
6150_100	Vascular/heart problems diagnosed by doctor: None of the above	Disease	Binary	360420	253565	170	1.72 (1.49, 1.99)	1.1e-13	0.559059	0.559059	0.746555
20002_1065	Non-cancer illness code, self-reported: hypertension	Disease	Binary	361141	93560	166	0.59 (0.51, 0.68)	1.34e-13	0.28582	0.28582	0.744605
I9_CORATHER	Coronary atherosclerosis	Disease	Categorical	361194	14334	26	0.69 (0.6, 0.79)	2.01e-07	0.185008	0.185008	0.205781
20002_1074	Non-cancer illness code, self-reported: angina	Disease	Binary	361141	11370	13	0.64 (0.53, 0.78)	1.32e-05	0.531302	0.531302	0.0991924
6150_2	Vascular/heart problems diagnosed by doctor: Angina	Disease	Binary	360420	11372	14	0.66 (0.54, 0.8)	2.13e-05	0.398469	0.398469	0.100734
20002_1220	Non-cancer illness code, self-reported: diabetes	Disease	Binary	361141	14114	42	0.83 (0.75, 0.92)	0.000250536	0.135601	0.135601	0.27733
2443	Diabetes diagnosed by doctor	Disease	Binary	360192	17275	53	0.83 (0.75, 0.92)	0.000375624	0.0664961	0.0664961	0.346819
20002_1473	Non-cancer illness code, self-reported: high cholesterol	Disease	Binary	361141	43957	58	0.78 (0.67, 0.91)	0.0015014	0.189618	0.189618	0.523476
I25	Diagnoses - main ICD10: I25 Chronic ischaemic heart disease	Disease	Categorical	361194	12769	26	0.64 (0.48, 0.85)	0.00245564	0.889671	0.889671	0.202882
I9_IHD	Ischaemic heart disease, wide definition	Disease	Categorical	361194	20857	30	0.59 (0.41, 0.84)	0.00335051	0.454477	0.454477	0.230838
C_PROSTATE	Malignant neoplasm of prostate	Disease	Categorical	361194	6321	24	0.89 (0.82, 0.97)	0.00632642	0.151377	0.151377	0.20318
IX_CIRCULATORY	Diseases of the circulatory system	Disease	Categorical	361194	60504	9	0.44 (0.23, 0.82)	0.00999485	0.16396	0.16396	0.0859668
20002_1075	Non-cancer illness code, self-reported: heart attack/myocardial infarction	Disease	Binary	361141	8239	10	0.6 (0.4, 0.89)	0.011	0.821609	0.821609	0.0943948
C3_MALE_GENITAL	malignant neoplasm of male genital organs	Disease	Categorical	361194	6795	25	0.9 (0.82, 0.98)	0.0167167	0.0511499	0.0511499	0.197466
2966_irnt	Age high blood pressure diagnosed	Disease	Continuous	87024	-	6	3.37 (1.21, 9.42)	0.0202202	0.967216	0.967216	0.131127
135	Number of self-reported non-cancer illnesses	Disease	Ordinal	361141	-	24	0.14 (0.02, 0.78)	0.0244999	0.413119	0.413119	0.129434
I21	Diagnoses - main ICD10: I21 Acute myocardial infarction	Disease	Categorical	361194	5948	7	0.6 (0.38, 0.94)	0.0276927	0.911541	0.911541	0.0825728
C71	Diagnoses - main ICD10: C71 Malignant neoplasm of brain	Disease	Categorical	361194	368	3	1.11 (1.01, 1.21)	0.0277599	0.511144	0.511144	0.0466406
I9_CHD_NOREV	Major coronary heart disease event excluding revascularizations	Disease	Categorical	361194	10157	10	0.63 (0.41, 0.97)	0.0373888	0.787259	0.787259	0.0957774
2188	Long-standing illness, disability or infirmity	Disease	Binary	352798	114798	15	0.47 (0.23, 0.96)	0.0374563	0.811306	0.811306	0.0901732
C_TESTIS	Malignant neoplasm of testis	Disease	Categorical	361194	432	4	1.08 (1, 1.16)	0.0393238	0.996577	0.996577	0.0579033
I9_MI	Myocardial infarction	Disease	Categorical	361194	7018	9	0.64 (0.42, 0.99)	0.0442345	0.786864	0.786864	0.080513
CARDIAC_ARRHYTM	Cardiac arrhytmias, COPD co-morbidities	Disease	Categorical	361194	8801	20	0.89 (0.8, 1)	0.0459431	0.11627	0.11627	0.161932
I26	Diagnoses - main ICD10: I26 Pulmonary embolism	Disease	Categorical	361194	2118	7	0.91 (0.83, 1)	0.0562484	0.115337	0.115337	0.0948573
6150_1	Vascular/heart problems diagnosed by doctor: Heart attack	Disease	Binary	360420	8288	10	0.5 (0.24, 1.03)	0.060985	0.905281	0.905281	0.0905559
D48	Diagnoses - main ICD10: D48 Neoplasm of uncertain or unknown behaviour of other and unspecified sites	Disease	Categorical	361194	544	3	0.87 (0.75, 1.01)	0.0708532	0.744422	0.744422	0.0449553
I48	Diagnoses - main ICD10: I48 Atrial fibrillation and flutter	Disease	Categorical	361194	6356	25	0.93 (0.85, 1.01)	0.0729856	0.294392	0.294392	0.1959
6151_5	Fractured bone site(s): Wrist	Disease	Binary	359241	7200	3	1.34 (0.97, 1.84)	0.0752968	0.625063	0.625063	0.0600219
2453	Cancer diagnosed by doctor	Disease	Binary	359981	28509	8	0.7 (0.47, 1.05)	0.0829113	0.456269	0.456269	0.0682954
OTHER_ILD_CVD_COMORB	Other ILD-related CVD-co-morbidities	Disease	Categorical	361194	2507	6	0.9 (0.79, 1.02)	0.0952749	0.0571972	0.0571972	0.0899158
2178	Overall health rating	Disease	Ordinal	359681	-	62	0.5 (0.21, 1.17)	0.108259	0.664487	0.664487	0.255331
2217_irnt	Age started wearing glasses or contact lenses	Disease	Continuous	310992	-	53	1.46 (0.92, 2.32)	0.110315	0.0681084	0.0681084	0.345962
D12	Diagnoses - main ICD10: D12 Benign neoplasm of colon, rectum, anus and anal canal	Disease	Categorical	361194	8877	14	0.88 (0.76, 1.03)	0.110404	0.371958	0.371958	0.102802
I9_DVTANDPULM	DVT of lower extremities and pulmonary embolism	Disease	Categorical	361194	4319	10	0.93 (0.84, 1.02)	0.114103	0.035873	0.035873	0.16704
I9_VTE	Venous thromboembolism	Disease	Categorical	361194	4620	9	0.92 (0.84, 1.02)	0.121973	0.0280849	0.0280849	0.172646
I85	Diagnoses - main ICD10: I85 Oesophageal varices	Disease	Categorical	361194	281	3	1.05 (0.99, 1.11)	0.133238	0.880545	0.880545	0.0477304
20002_1277	Non-cancer illness code, self-reported: glaucoma	Disease	Binary	361141	3786	8	0.87 (0.71, 1.05)	0.142484	0.395646	0.395646	0.0863947
20002_1111	Non-cancer illness code, self-reported: asthma	Disease	Binary	361141	41934	72	0.91 (0.8, 1.03)	0.146776	0.830236	0.830236	0.461651
STILL_ADULT	Adult-onset Still disease	Disease	Categorical	361194	1486	4	0.94 (0.86, 1.02)	0.148329	0.790242	0.790242	0.0955706
M06	Diagnoses - main ICD10: M06 Other rheumatoid arthritis	Disease	Categorical	361194	1401	4	0.94 (0.87, 1.02)	0.148735	0.786833	0.786833	0.0955784
M13_RHEUMA	Rheumatoid arthritis	Disease	Categorical	361194	1605	4	0.94 (0.86, 1.02)	0.151046	0.761833	0.761833	0.101635
D10	Diagnoses - main ICD10: D10 Benign neoplasm of mouth and pharynx	Disease	Categorical	361194	371	4	1.06 (0.98, 1.16)	0.151275	0.42385	0.42385	0.0481106
RHEUMA_NOS	Other/unspecified rheumatoid arthritis	Disease	Categorical	361194	1281	3	0.91 (0.79, 1.04)	0.154454	0.693549	0.693549	0.0507959
H40	Diagnoses - main ICD10: H40 Glaucoma	Disease	Categorical	361194	1715	4	0.79 (0.57, 1.1)	0.157419	0.112891	0.112891	0.0502867
20002_1462	Non-cancer illness code, self-reported: crohns disease	Disease	Binary	361141	1096	5	1.1 (0.96, 1.25)	0.159655	0.588872	0.588872	0.0658514
20002_1453	Non-cancer illness code, self-reported: psoriasis	Disease	Binary	361141	4192	11	0.93 (0.85, 1.03)	0.164578	0.0965426	0.0965426	0.129524
20002_1093	Non-cancer illness code, self-reported: pulmonary embolism +/- dvt	Disease	Binary	361141	2999	6	0.93 (0.83, 1.03)	0.165398	0.0887254	0.0887254	0.0903308
6148_2	Eye problems/disorders: Glaucoma	Disease	Binary	117890	5092	9	0.85 (0.68, 1.07)	0.166874	0.482215	0.482215	0.198467
6152_100	Blood clot, DVT, bronchitis, emphysema, asthma, rhinitis, eczema, allergy diagnosed by doctor: None of the above	Disease	Binary	360527	244522	112	1.1 (0.96, 1.27)	0.168357	0.866792	0.866792	0.644847
20002_1452	Non-cancer illness code, self-reported: eczema/dermatitis	Disease	Binary	361141	9321	6	1.16 (0.93, 1.44)	0.179015	0.828739	0.828739	0.0885849
I9_OTHILLHEART	Other or ill-defined heart diseases	Disease	Categorical	361194	335	3	0.94 (0.85, 1.03)	0.179293	0.506498	0.506498	0.0451224
Z48	Diagnoses - main ICD10: Z48 Other surgical follow-up care	Disease	Categorical	361194	787	3	0.92 (0.82, 1.04)	0.180447	0.947118	0.947118	0.045765
N42	Diagnoses - main ICD10: N42 Other disorders of prostate	Disease	Categorical	361194	623	3	1.09 (0.96, 1.23)	0.182669	0.851122	0.851122	0.0445961
K74	Diagnoses - main ICD10: K74 Fibrosis and cirrhosis of liver	Disease	Categorical	361194	252	3	0.96 (0.9, 1.02)	0.184518	0.923203	0.923203	0.0445539
20002_1456	Non-cancer illness code, self-reported: malabsorption/coeliac disease	Disease	Binary	361141	1587	10	0.95 (0.89, 1.02)	0.187723	0.551853	0.551853	0.165338
6147_1	Reason for glasses/contact lenses: For short-sightedness, i.e. only or mainly for distance viewing such as driving, cinema etc (called 'myopia')	Disease	Binary	360677	29318	16	0.83 (0.62, 1.11)	0.209361	0.690713	0.690713	0.125597
G6_POLYNEU	Polyneuropathies and other disorders of the peripheral nervous system	Disease	Categorical	361194	560	3	1.12 (0.94, 1.33)	0.219076	0.382705	0.382705	0.0444848
20002_1313	Non-cancer illness code, self-reported: ankylosing spondylitis	Disease	Binary	361141	1038	3	1.03 (0.98, 1.09)	0.219871	0.649099	0.649099	0.131857
3082	Fractured heel	Disease	Binary	238226	238086	3	1.02 (0.99, 1.06)	0.231572	0.829406	0.829406	0.0510895
K40	Diagnoses - main ICD10: K40 Inguinal hernia	Disease	Categorical	361194	13147	18	0.91 (0.77, 1.07)	0.231943	0.494819	0.494819	0.131822
E4_OBESITY	Obesity	Disease	Categorical	361194	448	4	0.93 (0.81, 1.06)	0.251261	0.530723	0.530723	0.0493705
N21	Diagnoses - main ICD10: N21 Calculus of lower urinary tract	Disease	Categorical	361194	471	3	0.94 (0.85, 1.04)	0.26184	0.506904	0.506904	0.0441129
VII_EYE_ADNEXA	Diseases of the eye and adnexa	Disease	Categorical	361194	29878	7	0.64 (0.29, 1.41)	0.266685	0.0763109	0.0763109	0.0677937
6152_9	Blood clot, DVT, bronchitis, emphysema, asthma, rhinitis, eczema, allergy diagnosed by doctor: Hayfever, allergic rhinitis or eczema	Disease	Binary	360527	83407	101	0.92 (0.8, 1.06)	0.26809	0.578545	0.578545	0.58017
20002_1637	Non-cancer illness code, self-reported: fracture wrist / colles fracture	Disease	Binary	361141	839	3	1.09 (0.94, 1.26)	0.270272	0.739295	0.739295	0.0485163
KRA_PSY_SCHIZODEL	Schizophrenia or delusion	Disease	Categorical	361194	461	3	0.93 (0.81, 1.06)	0.275003	0.878288	0.878288	0.0436935
F5_SCHIZO	Schizophrenia, schizotypal and delusional disorders	Disease	Categorical	361194	461	3	0.93 (0.81, 1.06)	0.275003	0.878288	0.878288	0.0436935
C_OTHER_SKIN	Other malignant neoplasms of skin	Disease	Categorical	361194	14402	41	1.06 (0.95, 1.18)	0.28615	0.684774	0.684774	0.343992
20002_1226	Non-cancer illness code, self-reported: hypothyroidism/myxoedema	Disease	Binary	361141	17574	79	1.05 (0.96, 1.14)	0.287338	0.00363815	0.00363815	0.519298
D22	Diagnoses - main ICD10: D22 Melanocytic naevi	Disease	Categorical	361194	3501	7	1.09 (0.93, 1.27)	0.289578	0.232192	0.232192	0.0654994
M17	Diagnoses - main ICD10: M17 Gonarthrosis [arthrosis of knee]	Disease	Categorical	361194	11497	5	0.82 (0.56, 1.19)	0.292939	0.916496	0.916496	0.0565558
KNEE_ARTHROSIS	Gonarthrosis [arthrosis of knee](FG)	Disease	Categorical	361194	11900	5	0.81 (0.55, 1.2)	0.292939	0.916496	0.916496	0.0565558
N20	Diagnoses - main ICD10: N20 Calculus of kidney and ureter	Disease	Categorical	361194	3540	6	1.1 (0.92, 1.32)	0.294775	0.698116	0.698116	0.0617526
20002_1222	Non-cancer illness code, self-reported: type 1 diabetes	Disease	Binary	361141	318	5	1.05 (0.96, 1.14)	0.297583	0.773644	0.773644	0.0580172
L72	Diagnoses - main ICD10: L72 Follicular cysts of skin and subcutaneous tissue	Disease	Categorical	361194	6644	6	0.94 (0.83, 1.06)	0.317377	0.345996	0.345996	0.155607
2463	Fractured/broken bones in last 5 years	Disease	Binary	359241	34780	8	1.26 (0.8, 2.01)	0.318159	0.671053	0.671053	0.0872955
K57	Diagnoses - main ICD10: K57 Diverticular disease of intestine	Disease	Categorical	361194	12662	12	0.87 (0.66, 1.14)	0.318526	0.464493	0.464493	0.0892243
S52	Diagnoses - main ICD10: S52 Fracture of forearm	Disease	Categorical	361194	5080	3	1.12 (0.89, 1.41)	0.341895	0.958474	0.958474	0.0623243
N81	Diagnoses - main ICD10: N81 Female genital prolapse	Disease	Categorical	361194	7511	6	1.11 (0.9, 1.37)	0.343664	0.50148	0.50148	0.0699694
D75	Diagnoses - main ICD10: D75 Other diseases of blood and blood-forming organs	Disease	Categorical	361194	296	3	1.04 (0.96, 1.12)	0.345925	0.873122	0.873122	0.0457714
E4_DM1	Type 1 diabetes	Disease	Categorical	361194	583	5	0.97 (0.92, 1.03)	0.349988	0.647914	0.647914	0.0999518
I9_PHLETHROMBDVTLOW	DVT of lower extremities	Disease	Categorical	361194	2116	7	0.96 (0.88, 1.04)	0.353314	0.0395375	0.0395375	0.124763
22128	Doctor diagnosed emphysema	Disease	Binary	91787	276	3	0.96 (0.89, 1.04)	0.356612	0.982962	0.982962	0.0747102
K90	Diagnoses - main ICD10: K90 Intestinal malabsorption	Disease	Categorical	361194	922	3	0.97 (0.91, 1.04)	0.360005	0.540985	0.540985	0.138611
D3_OTHERBLOOD	Oher diseases of blood and blood-forming organs	Disease	Categorical	361194	294	3	1.04 (0.95, 1.14)	0.366606	0.729249	0.729249	0.0443588
H8_HL_NAS	Other specified/unspecified hearing loss	Disease	Categorical	361194	397	3	1.08 (0.91, 1.3)	0.369085	0.283716	0.283716	0.0442944
I83	Diagnoses - main ICD10: I83 Varicose veins of lower extremities	Disease	Categorical	361194	8763	15	1.06 (0.93, 1.21)	0.370631	0.85277	0.85277	0.142616
22126	Doctor diagnosed hayfever or allergic rhinitis	Disease	Binary	91787	20904	19	1.09 (0.91, 1.3)	0.370776	0.117954	0.117954	0.364841
6152_8	Blood clot, DVT, bronchitis, emphysema, asthma, rhinitis, eczema, allergy diagnosed by doctor: Asthma	Disease	Binary	360527	41633	73	0.95 (0.84, 1.07)	0.372743	0.682937	0.682937	0.466201
3786_irnt	Age asthma diagnosed	Disease	Continuous	36955	-	11	0.86 (0.63, 1.2)	0.378363	0.818708	0.818708	0.645308
E04	Diagnoses - main ICD10: E04 Other non-toxic goitre	Disease	Categorical	361194	1052	4	0.95 (0.85, 1.06)	0.380745	0.937539	0.937539	0.0574947
E4_DM2	Type 2 diabetes	Disease	Categorical	361194	888	3	0.94 (0.81, 1.08)	0.381544	0.590582	0.590582	0.0439093
H7_LENS	Disorders of lens	Disease	Categorical	361194	17076	16	0.9 (0.71, 1.14)	0.383145	0.230003	0.230003	0.112146
E16	Diagnoses - main ICD10: E16 Other disorders of pancreatic internal secretion	Disease	Categorical	361194	295	3	1.02 (0.97, 1.07)	0.383637	0.664018	0.664018	0.0528381
20002_1094	Non-cancer illness code, self-reported: deep venous thrombosis (dvt)	Disease	Binary	361141	7237	7	0.93 (0.78, 1.11)	0.403878	0.172246	0.172246	0.142214
6149_1	Mouth/teeth dental problems: Mouth ulcers	Disease	Binary	359841	36831	32	0.92 (0.76, 1.12)	0.407917	0.886762	0.886762	0.277238
D25	Diagnoses - main ICD10: D25 Leiomyoma of uterus	Disease	Categorical	361194	5507	6	1.09 (0.89, 1.34)	0.414933	0.149527	0.149527	0.0649603
I9_ARTEMBTHRLOW	Arterial embolism and thrombosis of lower extremity artery	Disease	Categorical	361194	362	3	1.04 (0.95, 1.14)	0.424453	0.813767	0.813767	0.0487371
20002_1610	Non-cancer illness code, self-reported: thyroid goitre	Disease	Binary	361141	347	4	1 (0.99, 1)	0.431742	0.977103	0.977103	0.0536331
20002_1652	Non-cancer illness code, self-reported: fracture tibia	Disease	Binary	361141	444	4	0.96 (0.88, 1.06)	0.432627	0.802181	0.802181	0.0489224
T42	Diagnoses - main ICD10: T42 Poisoning by antiepileptic, sedative-hypnotic and anti-Parkinsonism drugs	Disease	Categorical	361194	538	4	0.95 (0.83, 1.08)	0.434789	0.195631	0.195631	0.0478099
6149_6	Mouth/teeth dental problems: Dentures	Disease	Binary	359841	60977	24	0.88 (0.64, 1.21)	0.441725	0.845186	0.845186	0.151858
20002_1309	Non-cancer illness code, self-reported: osteoporosis	Disease	Binary	361141	5736	7	1.1 (0.87, 1.38)	0.442324	0.351711	0.351711	0.0682823
134	Number of self-reported cancers	Disease	Ordinal	361136	-	8	0.2 (0, 16.32)	0.477509	0.84954	0.84954	0.0740374
K11_GALLBILPANC	Disorders of gallbladder, biliary tract and pancreas	Disease	Categorical	361194	13922	18	1.05 (0.92, 1.18)	0.479206	0.175218	0.175218	0.1973
DM_PERIPHATHERO	Peripheral atherosclerosis	Disease	Categorical	361194	504	3	0.96 (0.85, 1.08)	0.479333	0.698169	0.698169	0.0447208
20002_1463	Non-cancer illness code, self-reported: ulcerative colitis	Disease	Binary	361141	1916	5	0.94 (0.79, 1.12)	0.481534	0.0940401	0.0940401	0.0573483
G56	Diagnoses - main ICD10: G56 Mononeuropathies of upper limb	Disease	Categorical	361194	8130	8	0.9 (0.66, 1.21)	0.48163	0.980573	0.980573	0.0646065
C3_EYE_BRAIN_NEURO	Malignant neoplasm of eye, brain and central nervous system	Disease	Categorical	361194	517	4	1.03 (0.94, 1.14)	0.490232	0.511377	0.511377	0.0481696
I80	Diagnoses - main ICD10: I80 Phlebitis and thrombophlebitis	Disease	Categorical	361194	2289	6	0.97 (0.9, 1.05)	0.490584	0.0846091	0.0846091	0.134503
2365	Ever had prostate specific antigen (PSA) test	Disease	Binary	158108	49459	3	0.57 (0.11, 2.88)	0.492235	0.215817	0.215817	0.0590571
C44	Diagnoses - main ICD10: C44 Other malignant neoplasms of skin	Disease	Categorical	361194	9086	30	1.04 (0.93, 1.16)	0.50238	0.744246	0.744246	0.212098
M13_ARTHROSIS	#Arthrosis	Disease	Categorical	361194	24977	8	0.84 (0.51, 1.4)	0.504495	0.35627	0.35627	0.0645149
K63	Diagnoses - main ICD10: K63 Other diseases of intestine	Disease	Categorical	361194	8041	3	1.11 (0.81, 1.53)	0.521708	0.84299	0.84299	0.0490774
C3_SKIN	Malignant neoplasm of skin	Disease	Categorical	361194	16531	42	1.04 (0.92, 1.17)	0.524784	0.728542	0.728542	0.339485
NAFLD	Nonalcoholic fatty liver disease	Disease	Categorical	361194	275	3	1.03 (0.95, 1.11)	0.528062	0.49572	0.49572	0.0440338
K80	Diagnoses - main ICD10: K80 Cholelithiasis	Disease	Categorical	361194	10520	17	1.03 (0.93, 1.14)	0.532734	0.0791126	0.0791126	0.194048
VOCALCORDDYS	Vocal cord dysfunction	Disease	Categorical	361194	461	4	0.97 (0.89, 1.07)	0.539256	0.433511	0.433511	0.0534731
M13_CHRONDROPATHIES	Chrondropathies	Disease	Categorical	361194	291	4	1.03 (0.93, 1.14)	0.54102	0.533876	0.533876	0.0512046
20002_1451	Non-cancer illness code, self-reported: hereditary/genetic haematological disorder	Disease	Binary	361141	316	3	0.99 (0.95, 1.02)	0.5461	0.407331	0.407331	0.0872866
20001_1060	Cancer code, self-reported: non-melanoma skin cancer	Disease	Binary	361141	542	3	1.05 (0.89, 1.23)	0.550459	0.290663	0.290663	0.0441671
J35	Diagnoses - main ICD10: J35 Chronic diseases of tonsils and adenoids	Disease	Categorical	361194	694	3	1.04 (0.91, 1.2)	0.55088	0.492062	0.492062	0.0437345
I65	Diagnoses - main ICD10: I65 Occlusion and stenosis of precerebral arteries, not resulting in cerebral infarction	Disease	Categorical	361194	460	3	0.94 (0.77, 1.15)	0.564191	0.965815	0.965815	0.0464033
XIII_MUSCULOSKELET	Diseases of the musculoskeletal system and connective tissue	Disease	Categorical	361194	77099	5	0.76 (0.3, 1.92)	0.565595	0.147314	0.147314	0.0561547
20002_1477	Non-cancer illness code, self-reported: psoriatic arthropathy	Disease	Binary	361141	712	4	1.02 (0.94, 1.11)	0.567797	0.762414	0.762414	0.0768262
20001_1052	Cancer code, self-reported: hodgkins lymphoma / hodgkins disease	Disease	Binary	361141	360	3	1.02 (0.95, 1.1)	0.569868	0.703838	0.703838	0.0465985
L12_LICHENSCLERATROPH	Lichen sclerosus et atrophicus	Disease	Categorical	361194	270	3	1 (0.99, 1)	0.575392	0.563508	0.563508	0.0453836
E83	Diagnoses - main ICD10: E83 Disorders of mineral metabolism	Disease	Categorical	361194	758	5	0.99 (0.96, 1.02)	0.583294	0.429721	0.429721	0.157483
M13_MYALGIA	Myalgia	Disease	Categorical	361194	294	3	1.02 (0.94, 1.12)	0.584966	0.385419	0.385419	0.0439729
XVIII_MISCFINDINGS	Symptoms, signs and abnormal clinical and laboratory findings, not elsewhere classified	Disease	Categorical	361194	97602	3	1.35 (0.46, 3.99)	0.589176	0.922238	0.922238	0.0460007
K51	Diagnoses - main ICD10: K51 Ulcerative colitis	Disease	Categorical	361194	2143	4	0.95 (0.8, 1.14)	0.593069	0.306782	0.306782	0.0510728
20002_1471	Non-cancer illness code, self-reported: atrial fibrillation	Disease	Binary	361141	2828	9	0.98 (0.9, 1.06)	0.600123	0.813144	0.813144	0.118107
20002_1464	Non-cancer illness code, self-reported: rheumatoid arthritis	Disease	Binary	361141	4017	4	0.95 (0.76, 1.17)	0.609819	0.690705	0.690705	0.0591288
M10	Diagnoses - main ICD10: M10 Gout	Disease	Categorical	361194	315	3	0.98 (0.88, 1.08)	0.617923	0.504091	0.504091	0.0483582
GOUT	Gout, FINNGEN	Disease	Categorical	361194	344	3	0.97 (0.87, 1.08)	0.617923	0.504091	0.504091	0.0483582
20002_1162	Non-cancer illness code, self-reported: cholelithiasis/gall stones	Disease	Binary	361141	5941	14	0.98 (0.9, 1.07)	0.630459	0.612123	0.612123	0.168332
6149_100	Mouth/teeth dental problems: None of the above	Disease	Binary	359841	218346	11	0.87 (0.49, 1.54)	0.632036	0.808851	0.808851	0.0943522
C_LYMPHOID_LEUKAEMIA	Lymphoid leukaemia	Disease	Categorical	361194	518	3	0.97 (0.87, 1.09)	0.633185	0.719095	0.719095	0.0453195
M13_SCIATICA	Siatica+with lumbago	Disease	Categorical	361194	1153	3	0.95 (0.78, 1.16)	0.634691	0.949789	0.949789	0.0449164
20002_1331	Non-cancer illness code, self-reported: pernicious anaemia	Disease	Binary	361141	1109	3	1.04 (0.88, 1.23)	0.63663	0.853753	0.853753	0.0446226
Z52	Diagnoses - main ICD10: Z52 Donors of organs and tissues	Disease	Categorical	361194	277	4	1.02 (0.95, 1.08)	0.643296	0.954337	0.954337	0.0492036
J39	Diagnoses - main ICD10: J39 Other diseases of upper respiratory tract	Disease	Categorical	361194	370	3	1.03 (0.9, 1.19)	0.644138	0.337942	0.337942	0.0440292
RHEUMA_SEROPOS_OTH	Other/unspecified seropositiverheumatoid arthritis	Disease	Categorical	361194	299	3	1.02 (0.94, 1.1)	0.646198	0.992935	0.992935	0.0759339
C_THYROID_GLAND	Malignant neoplasm of thyroid gland	Disease	Categorical	361194	394	4	0.98 (0.91, 1.06)	0.650127	0.241788	0.241788	0.0521995
J10_EXTERLUNG	Lung diseases due to external agents	Disease	Categorical	361194	281	4	1 (0.98, 1.02)	0.650952	0.222836	0.222836	0.051825
41231_1	Hospital episode type: General episode	Disease	Binary	361194	246807	3	0.64 (0.09, 4.6)	0.653881	0.720253	0.720253	0.0456607
H26	Diagnoses - main ICD10: H26 Other cataract	Disease	Categorical	361194	11306	7	0.93 (0.68, 1.28)	0.667716	0.295204	0.295204	0.0705981
C3_RESPIRATORY_INTRATHORACIC	Malignant neoplasm of respiratory system and intrathoracic organs	Disease	Categorical	361194	1944	3	0.96 (0.78, 1.17)	0.675769	0.802532	0.802532	0.0479885
3761_irnt	Age hay fever, rhinitis or eczema diagnosed	Disease	Continuous	72232	-	19	0.92 (0.62, 1.36)	0.682313	0.263845	0.263845	0.474966
O82	Diagnoses - main ICD10: O82 Single delivery by Caesarean section	Disease	Categorical	361194	339	3	0.98 (0.91, 1.06)	0.684341	0.497609	0.497609	0.0443887
20002_1544	Non-cancer illness code, self-reported: dupuytren's contracture	Disease	Binary	361141	265	5	0.99 (0.95, 1.04)	0.686479	0.434577	0.434577	0.0651536
M13_DUPUTRYEN	Palmar fascial fibromatosis [Dupuytren]	Disease	Categorical	361194	2948	33	1.01 (0.97, 1.05)	0.686705	0.456116	0.456116	0.327606
20001_1059	Cancer code, self-reported: malignant melanoma	Disease	Binary	361141	2898	4	1.03 (0.89, 1.2)	0.692844	0.71509	0.71509	0.0669135
20001_1061	Cancer code, self-reported: basal cell carcinoma	Disease	Binary	361141	3441	11	1.02 (0.92, 1.13)	0.698762	0.843987	0.843987	0.0977191
N73	Diagnoses - main ICD10: N73 Other female pelvic inflammatory diseases	Disease	Categorical	361194	621	3	1.02 (0.91, 1.15)	0.703527	0.598795	0.598795	0.0445742
20002_1653	Non-cancer illness code, self-reported: fracture fibula	Disease	Binary	361141	377	4	1.03 (0.88, 1.22)	0.705937	0.782326	0.782326	0.0490142
CHRONNAS	Chron's disease NAS	Disease	Categorical	361194	764	5	0.98 (0.87, 1.1)	0.711824	0.16525	0.16525	0.0538401
20002_1417	Non-cancer illness code, self-reported: nasal polyps	Disease	Binary	361141	1587	6	0.98 (0.87, 1.1)	0.717862	0.899341	0.899341	0.062136
G6_CARPTU	Carpal tunnel syndrome	Disease	Categorical	361194	7973	9	0.94 (0.67, 1.32)	0.727759	0.562839	0.562839	0.0700913
6148_4	Eye problems/disorders: Cataract	Disease	Binary	117890	11194	5	1.06 (0.75, 1.5)	0.735067	0.7373	0.7373	0.0894985
E66	Diagnoses - main ICD10: E66 Obesity	Disease	Categorical	361194	353	4	0.97 (0.83, 1.14)	0.739481	0.51256	0.51256	0.049605
C_BREAST_3	Malignant neoplasm of breast	Disease	Categorical	361194	9721	19	1.03 (0.88, 1.2)	0.739643	0.00620622	0.00620622	0.159391
G6_NERPLEX	Nerve, nerve root and plexus disorders	Disease	Categorical	361194	10898	6	1.1 (0.61, 1.98)	0.753605	0.747243	0.747243	0.0565523
20002_1466	Non-cancer illness code, self-reported: gout	Disease	Binary	361141	5174	17	0.99 (0.93, 1.06)	0.757087	0.521462	0.521462	0.236202
20002_1197	Non-cancer illness code, self-reported: kidney stone/ureter stone/bladder stone	Disease	Binary	361141	2863	3	1.04 (0.79, 1.37)	0.763045	0.379485	0.379485	0.0469689
R31	Diagnoses - main ICD10: R31 Unspecified haematuria	Disease	Categorical	361194	11283	5	1.05 (0.73, 1.53)	0.780066	0.5725	0.5725	0.0566744
I9_DISVEINLYMPH	Diseases of veins, lymphatic vessels and lymph nodes, not elsewhere classified	Disease	Categorical	361194	11867	15	0.98 (0.82, 1.17)	0.79159	0.160423	0.160423	0.13122
20002_1465	Non-cancer illness code, self-reported: osteoarthritis	Disease	Binary	361141	30046	3	1.15 (0.39, 3.44)	0.797015	0.255817	0.255817	0.0518715
20002_1225	Non-cancer illness code, self-reported: hyperthyroidism/thyrotoxicosis	Disease	Binary	361141	2730	4	0.99 (0.89, 1.1)	0.799834	0.81525	0.81525	0.113391
II_NEOPLASM	Neoplasms	Disease	Categorical	361194	70178	12	1.08 (0.57, 2.04)	0.805073	0.379473	0.379473	0.100159
22146_irnt	Age hayfever or allergic rhinitis diagnosed by doctor	Disease	Continuous	20904	-	4	0.94 (0.57, 1.54)	0.808403	0.805583	0.805583	0.280146
K11_COELIAC	Coeliac disease	Disease	Categorical	361194	842	3	0.99 (0.92, 1.07)	0.817415	0.597494	0.597494	0.1393
20001_1023	Cancer code, self-reported: rectal cancer	Disease	Binary	361141	272	4	1 (0.96, 1.04)	0.819941	0.999933	0.999933	0.052348
RHEUMA_SEROPOS	Seropositive rheumatoid arthritis	Disease	Categorical	361194	327	3	1.01 (0.92, 1.11)	0.820452	0.532774	0.532774	0.0797205
M05	Diagnoses - main ICD10: M05 Seropositive rheumatoid arthritis	Disease	Categorical	361194	288	3	1.01 (0.93, 1.09)	0.822628	0.523978	0.523978	0.0794312
6147_3	Reason for glasses/contact lenses: For just reading/near work as you are getting older (called 'presbyopia')	Disease	Binary	360677	31496	4	1.08 (0.56, 2.05)	0.82497	0.307958	0.307958	0.0499199
O13	Diagnoses - main ICD10: O13 Gestational [pregnancy-induced] hypertension without significant proteinuria	Disease	Categorical	361194	262	4	0.99 (0.92, 1.07)	0.82744	0.515994	0.515994	0.0496816
H25	Diagnoses - main ICD10: H25 Senile cataract	Disease	Categorical	361194	6332	4	1.03 (0.76, 1.4)	0.83957	0.681586	0.681586	0.0584801
K83	Diagnoses - main ICD10: K83 Other diseases of biliary tract	Disease	Categorical	361194	882	3	1.02 (0.87, 1.19)	0.841174	0.79154	0.79154	0.0446775
R79	Diagnoses - main ICD10: R79 Other abnormal findings of blood chemistry	Disease	Categorical	361194	2622	3	1.02 (0.84, 1.24)	0.843924	0.451809	0.451809	0.0472956
K11_HERNIA	Hernia	Disease	Categorical	361194	26197	12	0.98 (0.75, 1.27)	0.85357	0.527512	0.527512	0.104291
D06	Diagnoses - main ICD10: D06 Carcinoma in situ of cervix uteri	Disease	Categorical	361194	450	3	0.99 (0.88, 1.11)	0.858223	0.55377	0.55377	0.0438486
C_BRONCHUS_LUNG	Malignant neoplasm of bronchus and lung	Disease	Categorical	361194	1681	3	0.98 (0.83, 1.17)	0.861493	0.970004	0.970004	0.0454161
J03	Diagnoses - main ICD10: J03 Acute tonsillitis	Disease	Categorical	361194	405	3	0.99 (0.87, 1.13)	0.881003	0.383918	0.383918	0.0440222
20002_1387	Non-cancer illness code, self-reported: hayfever/allergic rhinitis	Disease	Binary	361141	20667	19	0.99 (0.82, 1.19)	0.886211	0.901221	0.901221	0.131907
ASTHMA_EOSINOPHIL_SUGG	Suggestive for eosinophilic asthma	Disease	Categorical	361194	2302	14	0.99 (0.91, 1.08)	0.886431	0.483558	0.483558	0.101697
J33	Diagnoses - main ICD10: J33 Nasal polyp	Disease	Categorical	361194	2207	14	0.99 (0.92, 1.08)	0.895163	0.415755	0.415755	0.102129
20002_1312	Non-cancer illness code, self-reported: prolapsed disc/slipped disc	Disease	Binary	361141	6006	4	0.98 (0.77, 1.26)	0.902004	0.66919	0.66919	0.053306
20002_1265	Non-cancer illness code, self-reported: migraine	Disease	Binary	361141	10647	13	0.99 (0.82, 1.2)	0.921701	0.912449	0.912449	0.103658
D47	Diagnoses - main ICD10: D47 Other neoplasms of uncertain or unknown behaviour of lymphoid, haematopoietic and related tissue	Disease	Categorical	361194	257	4	1 (0.95, 1.06)	0.923308	0.749412	0.749412	0.0513388
L12_NAIL_INGROW	Ingrowing nail	Disease	Categorical	361194	680	3	1.01 (0.86, 1.18)	0.939665	0.755096	0.755096	0.0440289
M76	Diagnoses - main ICD10: M76 Enthesopathies of lower limb, excluding foot	Disease	Categorical	361194	289	3	1 (0.92, 1.09)	0.949295	0.363332	0.363332	0.0447466
M13_ENTESOPATHYLOW	Enthesopathies of lower limb, excluding foot	Disease	Categorical	361194	302	3	1 (0.91, 1.09)	0.949295	0.363332	0.363332	0.0447466
M13_FIBROBLASTIC	Fibroblastic disorders	Disease	Categorical	361194	3190	32	1 (0.96, 1.05)	0.952559	0.723203	0.723203	0.324535
N40	Diagnoses - main ICD10: N40 Hyperplasia of prostate	Disease	Categorical	361194	5109	11	1 (0.86, 1.17)	0.956548	0.702749	0.702749	0.0897731
M72	Diagnoses - main ICD10: M72 Fibroblastic disorders	Disease	Categorical	361194	3193	30	1 (0.95, 1.05)	0.960148	0.986842	0.986842	0.31543
H33	Diagnoses - main ICD10: H33 Retinal detachments and breaks	Disease	Categorical	361194	2671	3	1 (0.82, 1.23)	0.984698	0.813787	0.813787	0.0483818
C_MELANOMA_SKIN	Malignant melanoma of skin	Disease	Categorical	361194	2534	6	1 (0.88, 1.13)	0.993175	0.728683	0.728683	0.0777319
COX_ARTHROSIS	Coxarthrosis [arthrosis of hip](FG)	Disease	Categorical	361194	9410	10	1 (0.81, 1.23)	0.997334	0.622664	0.622664	0.0815701
M16	Diagnoses - main ICD10: M16 Coxarthrosis [arthrosis of hip]	Disease	Categorical	361194	9136	10	1 (0.82, 1.22)	0.997334	0.622664	0.622664	0.0815701
1787	Maternal smoking around birth	Early life Exposures	Binary	309942	95182	7	1.53 (0.51, 4.53)	0.445384	0.549731	0.549731	0.0711125
130_irnt	Place of birth in UK - east co-ordinate	Early life Exposures	Continuous	338701	-	22	1.46 (0.49, 4.32)	0.492232	0.0992376	0.0992376	0.109392
129_irnt	Place of birth in UK - north co-ordinate	Early life Exposures	Continuous	338701	-	34	1.17 (0.45, 3.05)	0.750319	0.475526	0.475526	0.153023
1697	Comparative height size at age 10	Early life factors	Ordinal	355331	-	224	0.66 (0.49, 0.88)	0.00448791	0.76337	0.76337	0.990844
1687	Comparative body size at age 10	Early life factors	Ordinal	354996	-	165	0.6 (0.42, 0.87)	0.00634455	0.0729344	0.0729344	0.821324
20022_irnt	Birth weight	Early life factors	Continuous	205475	-	92	1.14 (0.81, 1.59)	0.458003	0.33545	0.33545	0.688572
22501_irnt	Year ended full time education	Education	Continuous	91777	-	8	5 (0.66, 38.02)	0.120254	0.223736	0.223736	0.136219
6138_6	Qualifications: Other professional qualifications eg: nursing, teaching	Education	Binary	357549	104241	10	0.66 (0.35, 1.24)	0.195631	0.730424	0.730424	0.0737237
6138_3	Qualifications: O levels/GCSEs or equivalent	Education	Binary	357549	168672	9	1.85 (0.66, 5.17)	0.242315	0.729838	0.729838	0.0683088
845	Age completed full time education	Education	Ordinal	240547	-	32	0.58 (0.24, 1.45)	0.246254	0.910869	0.910869	0.217836
6138_2	Qualifications: A levels/AS levels or equivalent	Education	Binary	357549	98304	49	1.18 (0.89, 1.58)	0.249525	0.59953	0.59953	0.24393
6138_1	Qualifications: College or University degree	Education	Binary	357549	115981	189	1.09 (0.92, 1.3)	0.298651	0.180192	0.180192	0.69154
6138_100	Qualifications: None of the above	Education	Binary	357549	61093	84	0.93 (0.74, 1.16)	0.505553	0.533118	0.533118	0.3515
22702_irnt	Home location - east co-ordinate (rounded)	Environment	Continuous	361187	-	6	0.16 (0.02, 1.37)	0.0933315	0.959179	0.959179	0.0555479
20074_irnt	Home location at assessment - east co-ordinate (rounded)	Environment	Continuous	357793	-	4	0.24 (0.02, 3.4)	0.291678	0.780954	0.780954	0.048189
22704_irnt	Home location - north co-ordinate (rounded)	Environment	Continuous	361187	-	6	2.56 (0.22, 29.38)	0.451229	0.297295	0.297295	0.0551509
20075_irnt	Home location at assessment - north co-ordinate (rounded)	Environment	Continuous	357793	-	4	2.89 (0.16, 53.14)	0.474779	0.861891	0.861891	0.0492282
20118_11	Home area population density - urban or rural: Scotland - Large Urban Area	Environment	Binary	357712	20931	7	0.87 (0.51, 1.51)	0.628363	0.374598	0.374598	0.0596008
24019_irnt	Particulate matter air pollution (pm10); 2007	Environment	Continuous	355245	-	3	1.7 (0.09, 30.46)	0.718152	0.625752	0.625752	0.0445268
20107_10	Illnesses of father: Alzheimer's disease/dementia	Family History	Binary	312666	15022	3	0.3 (0.24, 0.36)	1.94e-36	0.733856	0.733856	0.143495
20110_10	Illnesses of mother: Alzheimer's disease/dementia	Family History	Binary	331041	28507	5	0.33 (0.24, 0.44)	6.18e-13	0.0683762	0.0683762	0.149243
20107_1	Illnesses of father: Heart disease	Family History	Binary	318570	104110	18	0.4 (0.26, 0.6)	1.13e-05	0.390013	0.390013	0.138159
20111_1	Illnesses of siblings: Heart disease	Family History	Binary	280784	28696	3	0.28 (0.15, 0.51)	3.22e-05	0.870372	0.870372	0.0644697
20111_100	Illnesses of siblings: None of the above (group 1)	Family History	Binary	281979	190969	5	3.94 (1.61, 9.66)	0.0027578	0.40941	0.40941	0.0606434
20107_100	Illnesses of father: None of the above (group 1)	Family History	Binary	314797	116736	6	39.69 (2.64, 597.28)	0.00778403	0.53047	0.53047	0.0695031
20111_8	Illnesses of siblings: High blood pressure	Family History	Binary	281619	58495	14	0.58 (0.36, 0.93)	0.0237757	0.935658	0.935658	0.112769
20110_100	Illnesses of mother: None of the above (group 1)	Family History	Binary	332611	138291	4	54.7 (0.81, 3689.22)	0.0625333	0.0434796	0.0434796	0.0613609
20110_1	Illnesses of mother: Heart disease	Family History	Binary	332966	66343	4	0.37 (0.13, 1.12)	0.0777795	0.98256	0.98256	0.0808168
20107_13	Illnesses of father: Prostate cancer	Family History	Binary	312544	24207	8	0.78 (0.55, 1.11)	0.162841	0.0995377	0.0995377	0.0845105
20111_5	Illnesses of siblings: Breast cancer	Family History	Binary	279478	12445	3	0.73 (0.46, 1.15)	0.170356	0.594903	0.594903	0.0525482
20107_101	Illnesses of father: None of the above (group 2)	Family History	Binary	318545	237674	3	2.03 (0.67, 6.15)	0.20979	0.702905	0.702905	0.0479803
20111_9	Illnesses of siblings: Diabetes	Family History	Binary	280211	23446	5	0.85 (0.59, 1.22)	0.376802	0.603123	0.603123	0.0782082
20107_8	Illnesses of father: High blood pressure	Family History	Binary	315021	71136	8	0.8 (0.41, 1.55)	0.507777	0.218321	0.218321	0.0717698
20107_3	Illnesses of father: Lung cancer	Family History	Binary	314072	29206	4	0.84 (0.45, 1.55)	0.579648	0.836069	0.836069	0.0587679
20110_5	Illnesses of mother: Breast cancer	Family History	Binary	330828	27622	9	0.93 (0.67, 1.29)	0.661527	0.0909261	0.0909261	0.096195
20107_9	Illnesses of father: Diabetes	Family History	Binary	313294	30010	13	0.88 (0.34, 2.3)	0.792135	0.826658	0.826658	0.12214
20110_8	Illnesses of mother: High blood pressure	Family History	Binary	333048	101688	16	0.92 (0.19, 4.41)	0.912525	0.514404	0.514404	0.102449
20110_9	Illnesses of mother: Diabetes	Family History	Binary	331142	30772	13	1.05 (0.41, 2.69)	0.921439	0.594353	0.594353	0.125151
2744	Birth weight of first child	Gender factor	Ordinal	155202	-	44	1.6 (0.98, 2.61)	0.0628825	0.700536	0.700536	0.474902
2714	Age when periods started (menarche)	Gender factor	Ordinal	188644	-	124	1.29 (0.92, 1.8)	0.141731	0.208273	0.208273	0.889904
2395_4	Hair/balding pattern: Pattern 4	Gender factor	Binary	165649	30225	156	1.05 (0.98, 1.11)	0.165916	0.324525	0.324525	0.995147
3581_irnt	Age at menopause (last menstrual period)	Gender factor	Continuous	111593	-	63	1.08 (0.88, 1.34)	0.465759	0.474454	0.474454	0.933452
2754_irnt	Age at first live birth	Gender factor	Continuous	131987	-	18	1.24 (0.68, 2.26)	0.481777	0.295834	0.295834	0.208083
3710	Length of menstrual cycle	Gender factor	Ordinal	32847	-	6	1.17 (0.73, 1.88)	0.518465	0.725808	0.725808	0.398135
2385	Relative age voice broke	Gender factor	Ordinal	154459	-	18	0.5 (0.05, 5.57)	0.574696	0.274121	0.274121	0.254059
2395_3	Hair/balding pattern: Pattern 3	Gender factor	Binary	165649	44304	37	0.96 (0.82, 1.14)	0.674638	0.213561	0.213561	0.512681
2395_2	Hair/balding pattern: Pattern 2	Gender factor	Binary	165649	38044	40	1.03 (0.88, 1.2)	0.688199	0.975884	0.975884	0.506721
2724	Had menopause	Gender factor	Binary	163184	119355	26	0.97 (0.7, 1.36)	0.868876	0.022713	0.022713	0.399885
2395_1	Hair/balding pattern: Pattern 1	Gender factor	Binary	165649	53076	187	0.99 (0.92, 1.07)	0.869709	0.996653	0.996653	0.998527
2375	Relative age of first facial hair	Gender factor	Ordinal	161470	-	74	1.02 (0.54, 1.93)	0.947202	0.726359	0.726359	0.781471
3393	Hearing aid user	Health-related outcomes	Binary	219358	10942	4	0.85 (0.59, 1.23)	0.387649	0.812553	0.812553	0.0591943
41218_1	History of psychiatric care on admission: One or more previous psychiatric episodes with this Health Care Provider	Health-related outcomes	Binary	1872	1254	3	0.98 (0.89, 1.07)	0.608445	0.612088	0.612088	0.999682
699_irnt	Length of time at current address	Household	Continuous	352690	-	3	1.52 (0.15, 14.97)	0.72197	0.493887	0.493887	0.0498936
1050	Time spend outdoors in summer	Lifestyle	Ordinal	327717	-	27	0.44 (0.18, 1.07)	0.0704722	0.927185	0.927185	0.157306
2139_irnt	Age first had sexual intercourse	Lifestyle	Continuous	317694	-	136	1.38 (0.97, 1.96)	0.0730763	0.094162	0.094162	0.584865
1170	Getting up in morning	Lifestyle	Ordinal	360231	-	40	2.41 (0.79, 7.4)	0.124078	0.277286	0.277286	0.190048
2237	Plays computer games	Lifestyle	Ordinal	360817	-	23	4.45 (0.6, 33.18)	0.145541	0.316431	0.316431	0.125072
1727	Ease of skin tanning	Lifestyle	Ordinal	353697	-	83	1.11 (0.91, 1.36)	0.290996	0.518955	0.518955	0.963389
1220	Daytime dozing / sleeping (narcolepsy)	Lifestyle	Ordinal	359752	-	19	0.36 (0.05, 2.84)	0.332492	0.37994	0.37994	0.112747
1210	Snoring	Lifestyle	Binary	336320	125656	28	0.81 (0.52, 1.26)	0.343736	0.765129	0.765129	0.142045
1757	Facial ageing	Lifestyle	Ordinal	330409	-	47	0.63 (0.23, 1.77)	0.384088	0.0680148	0.0680148	0.334843
1190	Nap during day	Lifestyle	Ordinal	360855	-	53	1.62 (0.54, 4.8)	0.387501	0.662311	0.662311	0.262583
1747_1	Hair colour (natural, before greying): Blonde	Lifestyle	Binary	360270	41178	154	1.03 (0.97, 1.09)	0.401248	0.469954	0.469954	0.982287
1060	Time spent outdoors in winter	Lifestyle	Ordinal	284889	-	5	0.3 (0.02, 6.03)	0.433516	0.304521	0.304521	0.0657813
1160	Sleep duration	Lifestyle	Ordinal	359020	-	41	1.38 (0.6, 3.16)	0.448382	0.567806	0.567806	0.189842
1747_2	Hair colour (natural, before greying): Red	Lifestyle	Binary	360270	16615	20	0.97 (0.89, 1.05)	0.449783	0.873115	0.873115	0.538272
1747_3	Hair colour (natural, before greying): Light brown	Lifestyle	Binary	360270	147560	46	1.05 (0.9, 1.23)	0.524517	0.501466	0.501466	0.619142
1180	Morning/evening person (chronotype)	Lifestyle	Ordinal	322488	-	82	1.18 (0.7, 1.99)	0.526331	0.215519	0.215519	0.41873
1717	Skin colour	Lifestyle	Ordinal	356530	-	102	1.11 (0.77, 1.59)	0.580868	0.750521	0.750521	0.953163
2149	Lifetime number of sexual partners	Lifestyle	Ordinal	296609	-	39	1.27 (0.54, 3.02)	0.585042	0.653625	0.653625	0.197381
1120	Weekly usage of mobile phone in last 3 months	Lifestyle	Ordinal	301157	-	3	1.93 (0.18, 20.7)	0.586126	0.36787	0.36787	0.0552054
1747_6	Hair colour (natural, before greying): Other	Lifestyle	Binary	360270	4481	3	1.07 (0.8, 1.43)	0.649847	0.212121	0.212121	0.0812737
2267	Use of sun/uv protection	Lifestyle	Ordinal	358559	-	26	1.11 (0.62, 1.98)	0.730217	0.942419	0.942419	0.325272
1200	Sleeplessness / insomnia	Lifestyle	Ordinal	360738	-	30	1.12 (0.4, 3.19)	0.828365	0.609994	0.609994	0.15093
1747_4	Hair colour (natural, before greying): Dark brown	Lifestyle	Binary	360270	134627	129	1.01 (0.92, 1.11)	0.831383	0.97223	0.97223	0.973403
1110	Length of mobile phone use	Lifestyle	Ordinal	356618	-	15	1.06 (0.42, 2.67)	0.901448	0.293835	0.293835	0.103839
1100	Drive faster than motorway speed limit	Lifestyle	Ordinal	327192	-	15	0.93 (0.19, 4.57)	0.924763	0.295825	0.295825	0.100227
1737	Childhood sunburn occasions	Lifestyle	Ordinal	269734	-	47	1 (0.76, 1.33)	0.978091	0.486705	0.486705	0.795542
1747_5	Hair colour (natural, before greying): Black	Lifestyle	Binary	360270	15809	58	1 (0.95, 1.06)	0.979283	0.190671	0.190671	0.810166
20003_1140868226	Treatment/medication code: aspirin	Medication	Binary	361141	48081	6	0.22 (0.12, 0.37)	3.31e-08	0.545084	0.545084	0.0747651
6153_2	Medication for cholesterol, blood pressure, diabetes, or take exogenous hormones: Blood pressure medication	Medication	Binary	193148	33519	75	0.68 (0.59, 0.78)	3.82e-08	0.519836	0.519836	0.618979
6177_2	Medication for cholesterol, blood pressure or diabetes: Blood pressure medication	Medication	Binary	165340	40987	56	0.63 (0.54, 0.75)	6.81e-08	0.866182	0.866182	0.565825
6177_100	Medication for cholesterol, blood pressure or diabetes: None of the above	Medication	Binary	165340	110372	49	1.64 (1.33, 2.03)	4.94e-06	0.763772	0.763772	0.509286
20003_1141194794	Treatment/medication code: bendroflumethiazide	Medication	Binary	361141	20196	32	0.65 (0.54, 0.8)	2.34e-05	0.532775	0.532775	0.164094
6153_100	Medication for cholesterol, blood pressure, diabetes, or take exogenous hormones: None of the above	Medication	Binary	193148	133338	28	1.84 (1.38, 2.44)	2.52e-05	0.65866	0.65866	0.232199
20003_1140884600	Treatment/medication code: metformin	Medication	Binary	361141	8968	30	0.85 (0.77, 0.93)	0.000773308	0.244375	0.244375	0.198123
6177_1	Medication for cholesterol, blood pressure or diabetes: Cholesterol lowering medication	Medication	Binary	165340	38057	38	0.7 (0.57, 0.86)	0.000805282	0.935894	0.935894	0.579453
6153_1	Medication for cholesterol, blood pressure, diabetes, or take exogenous hormones: Cholesterol lowering medication	Medication	Binary	193148	24247	28	0.7 (0.57, 0.86)	0.000828105	0.669629	0.669629	0.367769
20003_1140879802	Treatment/medication code: amlodipine	Medication	Binary	361141	14588	18	0.68 (0.54, 0.85)	0.000880121	0.59227	0.59227	0.115213
20003_1141146234	Treatment/medication code: atorvastatin	Medication	Binary	361141	10805	18	0.56 (0.39, 0.79)	0.00099412	0.564922	0.564922	0.164386
20003_1140861958	Treatment/medication code: simvastatin	Medication	Binary	361141	40921	33	0.62 (0.46, 0.82)	0.00111182	0.743731	0.743731	0.218296
20003_1141153006	Treatment/medication code: aprovel 75mg tablet	Medication	Binary	361141	311	4	1.13 (1.04, 1.24)	0.00440762	0.331213	0.331213	0.0523163
20003_1141176832	Treatment/medication code: seretide 50 evohaler	Medication	Binary	361141	4269	4	1.31 (1.05, 1.63)	0.0178026	0.440213	0.440213	0.0508805
137	Number of treatments/medications taken	Medication	Ordinal	361141	-	27	0.27 (0.09, 0.8)	0.0179116	0.263159	0.263159	0.15205
20003_1141151284	Treatment/medication code: naratriptan	Medication	Binary	361141	274	3	0.93 (0.86, 1)	0.0487885	0.737657	0.737657	0.0492723
20003_1140874744	Treatment/medication code: gliclazide	Medication	Binary	361141	3007	6	0.89 (0.79, 1.01)	0.0712657	0.308357	0.308357	0.0770503
20003_1140866738	Treatment/medication code: atenolol	Medication	Binary	361141	13951	8	0.67 (0.43, 1.05)	0.0791328	0.123381	0.123381	0.0723591
20003_1141168318	Treatment/medication code: clopidogrel	Medication	Binary	361141	2290	3	0.71 (0.47, 1.07)	0.100192	0.802539	0.802539	0.0472629
20003_1141192410	Treatment/medication code: rosuvastatin	Medication	Binary	361141	2227	9	0.8 (0.6, 1.06)	0.118343	0.792727	0.792727	0.0716948
6154_3	Medication for pain relief, constipation, heartburn: Paracetamol	Medication	Binary	357084	77936	13	1.59 (0.89, 2.86)	0.119017	0.869458	0.869458	0.0925329
20003_1140884516	Treatment/medication code: thyroxine product	Medication	Binary	361141	4246	9	0.91 (0.8, 1.03)	0.121215	0.748821	0.748821	0.0978144
6179_1	Mineral and other dietary supplements: Fish oil (including cod liver oil)	Medication	Binary	360016	114131	3	0.27 (0.05, 1.45)	0.12743	0.792978	0.792978	0.0445773
6155_100	Vitamin and mineral supplements: None of the above	Medication	Binary	359245	246781	4	0.48 (0.17, 1.37)	0.171852	0.895125	0.895125	0.0547472
20003_1140875420	Treatment/medication code: baclofen	Medication	Binary	361141	396	4	1.05 (0.98, 1.12)	0.181808	0.383459	0.383459	0.0478173
20003_1141192736	Treatment/medication code: ezetimibe	Medication	Binary	361141	2132	7	0.72 (0.43, 1.2)	0.202424	0.892883	0.892883	0.0777068
20003_1140883066	Treatment/medication code: insulin product	Medication	Binary	361141	3545	9	0.94 (0.84, 1.04)	0.206238	0.325605	0.325605	0.112993
20003_1140862236	Treatment/medication code: atrovent 20micrograms inhaler	Medication	Binary	361141	362	3	0.9 (0.76, 1.06)	0.208764	0.468323	0.468323	0.0446823
20003_2038460150	Treatment/medication code: paracetamol	Medication	Binary	361141	66347	10	1.54 (0.76, 3.14)	0.231297	0.358279	0.358279	0.0764794
20003_1141156846	Treatment/medication code: amias 2mg tablet	Medication	Binary	361141	388	3	1.07 (0.95, 1.22)	0.262656	0.627461	0.627461	0.043814
20003_1140909766	Treatment/medication code: multivitamins capsule	Medication	Binary	361141	288	3	1.05 (0.96, 1.15)	0.272997	0.446668	0.446668	0.0495732
20003_1141146138	Treatment/medication code: lipitor 10mg tablet	Medication	Binary	361141	2584	4	0.57 (0.21, 1.55)	0.273433	0.360042	0.360042	0.0556625
20003_1140865416	Treatment/medication code: colpermin 0.2ml m/r gel e/c capsule	Medication	Binary	361141	329	3	0.96 (0.88, 1.04)	0.329881	0.518968	0.518968	0.0454923
2986	Started insulin within one year diagnosis of diabetes	Medication	Binary	16415	1999	7	1.04 (0.96, 1.13)	0.347174	0.633791	0.633791	0.909026
20003_1140888172	Treatment/medication code: mometasone	Medication	Binary	361141	709	4	0.94 (0.83, 1.07)	0.351216	0.25342	0.25342	0.04833
6153_3	Medication for cholesterol, blood pressure, diabetes, or take exogenous hormones: Insulin	Medication	Binary	193148	1476	4	1.07 (0.92, 1.24)	0.357983	0.264555	0.264555	0.0789028
6179_3	Mineral and other dietary supplements: Calcium	Medication	Binary	360016	24026	3	0.75 (0.4, 1.39)	0.358514	0.958226	0.958226	0.0454975
2814	Ever used hormone-replacement therapy (HRT)	Medication	Binary	193606	76179	6	0.74 (0.38, 1.44)	0.371453	0.58569	0.58569	0.0969259
6154_100	Medication for pain relief, constipation, heartburn: None of the above	Medication	Binary	357084	198043	14	1.44 (0.62, 3.31)	0.39379	0.356201	0.356201	0.101988
20003_1140870956	Treatment/medication code: alfacalcidol	Medication	Binary	361141	307	3	1 (0.99, 1)	0.434901	0.614331	0.614331	0.0449226
20003_1140928274	Treatment/medication code: ropinirole	Medication	Binary	361141	265	3	1.04 (0.94, 1.14)	0.436664	0.985788	0.985788	0.0437372
20003_1140861954	Treatment/medication code: fenofibrate	Medication	Binary	361141	488	3	1.06 (0.92, 1.21)	0.44559	0.723198	0.723198	0.0620386
20003_1141168684	Treatment/medication code: xenical 120mg capsule	Medication	Binary	361141	324	3	0.97 (0.89, 1.05)	0.450743	0.809386	0.809386	0.0447399
6179_100	Mineral and other dietary supplements: None of the above	Medication	Binary	360016	204810	5	1.48 (0.53, 4.13)	0.458478	0.360503	0.360503	0.0518829
20003_1141195232	Treatment/medication code: budesonide+formoterol	Medication	Binary	361141	257	8	1 (0.99, 1)	0.464434	0.911194	0.911194	0.0633727
6177_3	Medication for cholesterol, blood pressure or diabetes: Insulin	Medication	Binary	165340	2248	7	0.96 (0.86, 1.07)	0.474864	0.806249	0.806249	0.130956
PULM_MEDICATIO_COMORB	Medication related adverse effects (Asthma/COPD)	Medication	Categorical	361194	21706	10	0.9 (0.66, 1.24)	0.535761	0.107513	0.107513	0.0839609
20003_1140878036	Treatment/medication code: diclofenac sodium+misoprostol	Medication	Binary	361141	251	3	0.98 (0.92, 1.05)	0.54359	0.646352	0.646352	0.0452041
20003_1140879404	Treatment/medication code: docusate sodium	Medication	Binary	361141	294	3	0.97 (0.89, 1.06)	0.54829	0.567976	0.567976	0.0457489
20003_1201	Treatment/medication code: st john's wort/hypericum [ctsu]	Medication	Binary	361141	667	3	1.06 (0.87, 1.29)	0.552136	0.208797	0.208797	0.0442364
20003_1141151288	Treatment/medication code: naramig 2.5mg tablet	Medication	Binary	361141	263	4	1.01 (0.98, 1.04)	0.581314	0.872806	0.872806	0.0477856
6154_2	Medication for pain relief, constipation, heartburn: Ibuprofen (e.g. Nurofen)	Medication	Binary	357084	53049	4	0.74 (0.23, 2.43)	0.621272	0.716725	0.716725	0.0520046
20003_1140875408	Treatment/medication code: allopurinol	Medication	Binary	361141	4108	16	0.98 (0.92, 1.05)	0.622945	0.679476	0.679476	0.20182
20003_1140874866	Treatment/medication code: carbimazole	Medication	Binary	361141	289	3	0.98 (0.89, 1.08)	0.643304	0.323909	0.323909	0.0465057
20003_1141191044	Treatment/medication code: levothyroxine sodium	Medication	Binary	361141	14689	55	0.98 (0.89, 1.08)	0.650837	0.0800867	0.0800867	0.387042
20003_1141173348	Treatment/medication code: hydroxocobalamin	Medication	Binary	361141	312	4	0.97 (0.86, 1.1)	0.656848	0.734611	0.734611	0.0482341
20003_1141176732	Treatment/medication code: carbomers	Medication	Binary	361141	274	3	1.02 (0.94, 1.1)	0.675021	0.426658	0.426658	0.0444208
20003_1140909788	Treatment/medication code: sodium cromoglicate	Medication	Binary	361141	310	3	1.02 (0.93, 1.11)	0.681626	0.684968	0.684968	0.0449934
2794_irnt	Age started oral contraceptive pill	Medication	Continuous	154112	-	5	1.33 (0.24, 7.49)	0.744948	0.176228	0.176228	0.0741253
3536_irnt	Age started hormone-replacement therapy (HRT)	Medication	Continuous	68299	-	8	1.13 (0.5, 2.56)	0.764969	0.265968	0.265968	0.207991
20003_1140860806	Treatment/medication code: ramipril	Medication	Binary	361141	16869	5	1.07 (0.61, 1.86)	0.817366	0.078752	0.078752	0.0543139
20003_1140888266	Treatment/medication code: warfarin	Medication	Binary	361141	3651	8	0.99 (0.89, 1.1)	0.823759	0.846935	0.846935	0.0883628
20003_1140866280	Treatment/medication code: bumetanide	Medication	Binary	361141	300	4	1.01 (0.93, 1.09)	0.848501	0.471009	0.471009	0.0490026
ASTHMA_MEDICATIO_COMORB	Medication related adverse effects	Medication	Categorical	361194	20094	11	0.97 (0.7, 1.34)	0.858018	0.685632	0.685632	0.0935576
20003_1140865016	Treatment/medication code: zolpidem	Medication	Binary	361141	268	4	0.99 (0.93, 1.06)	0.872854	0.699141	0.699141	0.0484448
20003_1140910640	Treatment/medication code: luteine	Medication	Binary	361141	278	5	1 (0.94, 1.07)	0.900853	0.749923	0.749923	0.0523315
20003_1140861998	Treatment/medication code: ventolin 100micrograms inhaler	Medication	Binary	361141	10380	14	0.99 (0.84, 1.17)	0.930862	0.899491	0.899491	0.102894
20003_1140928284	Treatment/medication code: moxonidine	Medication	Binary	361141	311	3	1 (0.91, 1.11)	0.935586	0.838377	0.838377	0.0439914
20003_1141168752	Treatment/medication code: peptac liquid	Medication	Binary	361141	352	4	1 (0.93, 1.08)	0.938366	0.670346	0.670346	0.0485616
20003_1140874420	Treatment/medication code: quinine	Medication	Binary	361141	2429	3	0.99 (0.81, 1.22)	0.938629	0.449149	0.449149	0.0485649
20003_1140867876	Treatment/medication code: prozac 20mg capsule	Medication	Binary	361141	491	4	1 (0.91, 1.1)	0.944482	0.567031	0.567031	0.0474762
2492	Taking other prescription medications	Medication	Binary	360027	168993	12	0.99 (0.47, 2.1)	0.977905	0.301357	0.301357	0.0974166
20003_1141150624	Treatment/medication code: zomig 2.5mg tablet	Medication	Binary	361141	349	3	1 (0.96, 1.04)	0.991594	0.810329	0.810329	0.0447462
1990	Tense / 'highly strung'	Mental health	Binary	350159	60513	17	1.61 (1.08, 2.4)	0.0190437	0.979272	0.979272	0.0979686
2040	Risk taking	Mental health	Binary	348549	90500	17	1.57 (0.94, 2.64)	0.0871826	0.994063	0.994063	0.105457
2050	Frequency of depressed mood in last 2 weeks	Mental health	Ordinal	345957	-	5	8.62 (0.46, 162.6)	0.150412	0.397922	0.397922	0.0570978
2060	Frequency of unenthusiasm / disinterest in last 2 weeks	Mental health	Ordinal	349631	-	4	9.1 (0.33, 249.76)	0.191163	0.422387	0.422387	0.0526384
1940	Irritability	Mental health	Binary	345231	96862	25	0.75 (0.48, 1.18)	0.216691	0.606761	0.606761	0.145203
2000	Worry too long after embarrassment	Mental health	Binary	346527	165310	20	1.34 (0.82, 2.19)	0.23541	0.672185	0.672185	0.116726
4631	Ever unenthusiastic/disinterested for a whole week	Mental health	Binary	115145	42374	3	0.58 (0.24, 1.43)	0.237555	0.831089	0.831089	0.0668224
2010	Suffer from 'nerves'	Mental health	Binary	348082	73938	9	0.63 (0.28, 1.4)	0.259877	0.415608	0.415608	0.0736335
20479	Ever thought that life not worth living	Mental health	Ordinal	117291	-	3	3.63 (0.37, 35.85)	0.269561	0.660402	0.660402	0.0645385
2100	Seen a psychiatrist for nerves, anxiety, tension or depression	Mental health	Binary	359535	41233	4	1.53 (0.71, 3.28)	0.274751	0.701546	0.701546	0.0475807
20412	Frequency of needing morning drink of alcohol after heavy drinking session in last year	Mental health	Ordinal	65099	-	3	43.78 (0.03, 71292.79)	0.316536	0.859387	0.859387	0.126942
2020	Loneliness, isolation	Mental health	Binary	355583	63508	7	0.73 (0.36, 1.47)	0.37748	0.175136	0.175136	0.0641427
2080	Frequency of tiredness / lethargy in last 2 weeks	Mental health	Ordinal	350580	-	21	1.9 (0.45, 8.07)	0.38607	0.305807	0.305807	0.112974
20406	Ever addicted to alcohol	Mental health	Binary	6514	2778	3	1.09 (0.88, 1.36)	0.436934	0.57301	0.57301	0.511895
20403	Amount of alcohol drunk on a typical drinking day	Mental health	Ordinal	108256	-	3	1.32 (0.47, 3.74)	0.599943	0.809451	0.809451	0.101675
1960	Fed-up feelings	Mental health	Binary	353764	143332	28	1.13 (0.67, 1.91)	0.636455	0.471635	0.471635	0.153758
2030	Guilty feelings	Mental health	Binary	351907	100128	18	1.12 (0.68, 1.82)	0.660752	0.364963	0.364963	0.10423
2090	Seen doctor (GP) for nerves, anxiety, tension or depression	Mental health	Binary	358693	123528	21	1.14 (0.56, 2.3)	0.718694	0.143306	0.143306	0.115434
20416	Frequency of consuming six or more units of alcohol	Mental health	Ordinal	108485	-	3	1.2 (0.43, 3.38)	0.730413	0.729345	0.729345	0.108427
1920	Mood swings	Mental health	Binary	352604	158982	33	1.07 (0.71, 1.61)	0.73314	0.546704	0.546704	0.15695
20414	Frequency of drinking alcohol	Mental health	Ordinal	117914	-	7	0.83 (0.26, 2.68)	0.757336	0.62406	0.62406	0.159951
20453	Ever taken cannabis	Mental health	Ordinal	117911	-	3	1.3 (0.23, 7.22)	0.765341	0.997927	0.997927	0.0726888
1930	Miserableness	Mental health	Binary	355182	151752	30	1.07 (0.63, 1.81)	0.798177	0.767324	0.767324	0.141808
1970	Nervous feelings	Mental health	Binary	351829	83120	32	1.05 (0.72, 1.53)	0.798688	0.859898	0.859898	0.15186
20127_irnt	Neuroticism score	Mental health	Continuous	293006	-	61	0.93 (0.49, 1.74)	0.809982	0.0540947	0.0540947	0.318432
20552_1	Behavioural and miscellaneous addictions: Something else not mentioned	Mental health	Binary	116746	441	3	1.01 (0.9, 1.14)	0.831478	0.691968	0.691968	0.0648319
1950	Sensitivity / hurt feelings	Mental health	Binary	350821	194755	25	1.05 (0.6, 1.85)	0.86203	0.194534	0.194534	0.134444
20553_3	Methods of self-harm used: Stopping prescribed medication	Mental health	Binary	117733	267	5	1 (0.92, 1.08)	0.923976	0.175095	0.175095	0.0944713
2070	Frequency of tenseness / restlessness in last 2 weeks	Mental health	Ordinal	347965	-	7	1.17 (0.01, 160.78)	0.949799	0.718742	0.718742	0.0606251
6145_100	Illness, injury, bereavement, stress in last 2 years: None of the above	Mental health	Binary	358836	201851	3	1.01 (0.24, 4.32)	0.991289	0.649598	0.649598	0.0444624
20500	Ever suffered mental distress preventing usual activities	Mental health	Binary	116527	38681	3	1 (0.1, 9.64)	0.998173	0.94112	0.94112	0.0668454
1980	Worrier / anxious feelings	Mental health	Binary	351833	199463	38	1 (0.65, 1.54)	0.999095	0.854846	0.854846	0.182286
22601_35443245	Job coding: estate agent, auctioneer, land agent, letting agent	Occupation	Binary	89866	283	3	1.11 (1.03, 1.2)	0.00942716	0.799764	0.799764	0.0758775
22617_3544	Job SOC coding: Estate agents, auctioneers	Occupation	Binary	91149	288	3	1.11 (1.03, 1.2)	0.00990328	0.741455	0.741455	0.0756566
22617_3533	Job SOC coding: Insurance underwriters	Occupation	Binary	91149	513	4	0.93 (0.85, 1.03)	0.160642	0.494158	0.494158	0.0843054
20024_1121	Job code - deduced: Production, works and maintenance managers	Occupation	Binary	9907	251	3	1.06 (0.97, 1.14)	0.181831	0.729865	0.729865	0.338541
22617_3412	Job SOC coding: Authors, writers	Occupation	Binary	91149	313	4	0.99 (0.98, 1)	0.188139	0.467138	0.467138	0.0977571
22601_35633214	Job coding: vocational or industrial trainer/instructor, craft instructor, apprentice instructor	Occupation	Binary	89866	259	3	1 (0.99, 1)	0.202249	0.750215	0.750215	0.0794252
22601_34123157	Job coding: author, writer, biographer, book editor, novelist, dramatist, playwright, poet	Occupation	Binary	89866	277	4	0.99 (0.99, 1)	0.205898	0.822668	0.822668	0.0908444
22617_6121	Job SOC coding: Nursery nurses	Occupation	Binary	91149	322	4	0.95 (0.88, 1.04)	0.2832	0.841115	0.841115	0.0842979
22601_32223079	Job coding: occupational therapist	Occupation	Binary	89866	294	3	1.07 (0.95, 1.2)	0.283838	0.521522	0.521522	0.0757983
22617_1233	Job SOC coding: Hairdressing and beauty salon managers and proprietors	Occupation	Binary	91149	270	3	0.95 (0.87, 1.04)	0.300229	0.642574	0.642574	0.0728616
22617_9225	Job SOC coding: Bar staff	Occupation	Binary	91149	607	3	1.07 (0.94, 1.22)	0.304566	0.950022	0.950022	0.0843697
22617_9241	Job SOC coding: Security guards and related occupations	Occupation	Binary	91149	300	4	0.99 (0.99, 1)	0.315187	0.427015	0.427015	0.0899363
22601_61213416	Job coding: nursery nurse/assistant/supervisor, creche assistant	Occupation	Binary	89866	316	3	0.95 (0.86, 1.05)	0.327517	0.837495	0.837495	0.0739477
22617_5214	Job SOC coding: Metal plate workers, shipwrights, riveters	Occupation	Binary	91149	263	3	0.95 (0.87, 1.05)	0.347339	0.841236	0.841236	0.0765269
22601_32183085	Job coding: medical technician, audiologist, cardiographer, prosthesist, ecg technician, eeg technician	Occupation	Binary	89866	287	3	1.06 (0.93, 1.22)	0.379381	0.572258	0.572258	0.0893969
22617_5319	Job SOC coding: Construction trades n.e.c.	Occupation	Binary	91149	290	3	1.03 (0.96, 1.12)	0.393965	0.928193	0.928193	0.0855555
22617_8122	Job SOC coding: Coal mine operatives	Occupation	Binary	91149	280	3	1 (1, 1)	0.414296	0.811044	0.811044	0.0843069
22601_92413455	Job coding: security guard/officer, night watchman, store detective, private detective, bodyguard, gateman, door keeper, cctv operator, patrolman	Occupation	Binary	89866	282	3	1 (0.98, 1.01)	0.415611	0.50079	0.50079	0.0805771
22617_3218	Job SOC coding: Medical and dental technicians	Occupation	Binary	91149	374	3	1.07 (0.91, 1.25)	0.417141	0.317353	0.317353	0.0883598
816	Job involves heavy manual or physical work	Occupation	Ordinal	205000	-	13	1.75 (0.44, 6.91)	0.42294	0.653537	0.653537	0.12321
22601_91342701	Job coding: packer, bottler, canner, filler, wrapper, foreman	Occupation	Binary	89866	264	3	1 (1, 1)	0.430959	0.536072	0.536072	0.100143
22617_2113	Job SOC coding: Physicists, geologists and meteorologists	Occupation	Binary	91149	733	3	0.95 (0.84, 1.09)	0.478784	0.382652	0.382652	0.0736403
22601_81312794	Job coding: assembler, machine operator, foreman	Occupation	Binary	89866	318	3	1.03 (0.94, 1.13)	0.544143	0.662002	0.662002	0.0738985
22617_9251	Job SOC coding: Shelf fillers	Occupation	Binary	91149	435	3	0.97 (0.86, 1.1)	0.665515	0.372618	0.372618	0.0778599
22601_32323111	Job coding: housing officer, welfare officer, refuge/rescue worker, probation assistant, nspcc inspector, day centre supervisor	Occupation	Binary	89866	262	3	1.02 (0.94, 1.1)	0.686554	0.92844	0.92844	0.0748984
22601_92513331	Job coding: shelf filler or stacker, stock handler, display assistant	Occupation	Binary	89866	424	3	0.97 (0.86, 1.11)	0.693588	0.368433	0.368433	0.0755898
22601_21283046	Job coding: planning and quality control engineer, industrial engineer, quality engineer	Occupation	Binary	89866	292	4	0.99 (0.92, 1.06)	0.701838	0.408861	0.408861	0.0854953
6142_4	Current employment status: Unable to work because of sickness or disability	Occupation	Binary	359931	13756	4	0.92 (0.58, 1.46)	0.710691	0.982879	0.982879	0.0487913
22601_81392824	Job coding: assembler, machine operator, processor, foreman	Occupation	Binary	89866	251	3	0.97 (0.81, 1.15)	0.71859	0.422	0.422	0.0729363
22617_5215	Job SOC coding: Welding trades	Occupation	Binary	91149	266	4	1.01 (0.94, 1.09)	0.760067	0.336661	0.336661	0.08338
22601_52212927	Job coding: metal machine setter, tool setter, setter operator, centre lathe turner	Occupation	Binary	89866	309	3	0.98 (0.86, 1.12)	0.76695	0.308873	0.308873	0.0739565
22617_1224	Job SOC coding: Publicans and managers of licensed premises	Occupation	Binary	91149	421	3	1.02 (0.88, 1.17)	0.830186	0.371109	0.371109	0.0850812
22601_11853100	Job coding: residential manager, day care manager, nursing home manager, retirement home manager, convalescent home manager	Occupation	Binary	89866	318	3	1.01 (0.93, 1.1)	0.846538	0.874102	0.874102	0.0790518
22601_11313221	Job coding: financial services manager, chartered secretary, banker, merchant or investment banker, finance director, tax manager	Occupation	Binary	89866	253	5	0.99 (0.91, 1.08)	0.899709	0.232496	0.232496	0.0991325
806	Job involves mainly walking or standing	Occupation	Ordinal	204956	-	8	0.93 (0.24, 3.65)	0.914643	0.687746	0.687746	0.0915965
22617_1131	Job SOC coding: Financial managers and chartered secretaries	Occupation	Binary	91149	255	6	1 (0.92, 1.09)	0.94565	0.760514	0.760514	0.109132
22601_35433238	Job coding: marketing research professional, marketing consultant, promotions or advertising consultant, fundraiser consultant, appeals organiser	Occupation	Binary	89866	652	3	1 (0.9, 1.11)	0.979647	0.67835	0.67835	0.0728063
22601_52493053	Job coding: other electrical or electronics technician, including alarm engineer, office machinery engineer or mechanic	Occupation	Binary	89866	289	3	1 (0.88, 1.14)	0.992851	0.500362	0.500362	0.0814883
924	Usual walking pace	Physical activity	Ordinal	358974	-	43	3.77 (1.26, 11.29)	0.0177567	0.364649	0.364649	0.192824
6164_5	Types of physical activity in last 4 weeks: Heavy DIY (eg: weeding, lawn mowing, carpentry, digging)	Physical activity	Binary	359263	156597	4	0.28 (0.07, 1.15)	0.0780681	0.818612	0.818612	0.0494447
6164_3	Types of physical activity in last 4 weeks: Strenuous sports	Physical activity	Binary	359263	37297	7	1.38 (0.8, 2.37)	0.242476	0.481231	0.481231	0.0591015
6162_2	Types of transport used (excluding work): Walk	Physical activity	Binary	359324	176934	4	1.8 (0.61, 5.35)	0.289761	0.755666	0.755666	0.0485756
1070	Time spent watching television (TV)	Physical activity	Ordinal	341859	-	72	0.71 (0.37, 1.35)	0.293738	0.564684	0.564684	0.31397
6162_3	Types of transport used (excluding work): Public transport	Physical activity	Binary	359324	107727	3	1.87 (0.49, 7.11)	0.355628	0.808152	0.808152	0.0446729
6164_1	Types of physical activity in last 4 weeks: Walking for pleasure (not as a means of transport)	Physical activity	Binary	359263	258574	8	0.71 (0.33, 1.49)	0.362075	0.27614	0.27614	0.0630462
884	Number of days/week of moderate physical activity 10+ minutes	Physical activity	Ordinal	343943	-	9	0.33 (0.02, 7.01)	0.479125	0.358622	0.358622	0.0688785
874_irnt	Duration of walks	Physical activity	Continuous	308989	-	7	0.58 (0.12, 2.68)	0.481901	0.886395	0.886395	0.0652353
6164_2	Types of physical activity in last 4 weeks: Other exercises (eg: swimming, cycling, keep fit, bowling)	Physical activity	Binary	359263	174242	7	1.32 (0.59, 2.93)	0.496182	0.158158	0.158158	0.0646523
6164_100	Types of physical activity in last 4 weeks: None of the above	Physical activity	Binary	359263	21255	8	0.87 (0.56, 1.33)	0.508877	0.841393	0.841393	0.0612068
864	Number of days/week walked 10+ minutes	Physical activity	Ordinal	355030	-	15	0.85 (0.48, 1.52)	0.588269	0.971998	0.971998	0.0889214
6164_4	Types of physical activity in last 4 weeks: Light DIY (eg: pruning, watering the lawn)	Physical activity	Binary	359263	186679	5	1.17 (0.48, 2.85)	0.733366	0.302675	0.302675	0.0577793
904	Number of days/week of vigorous physical activity 10+ minutes	Physical activity	Ordinal	344084	-	8	0.57 (0.01, 29.24)	0.778566	0.0334071	0.0334071	0.0649668
943	Frequency of stair climbing in last 4 weeks	Physical activity	Ordinal	357720	-	6	1.17 (0.13, 10.5)	0.887075	0.0876392	0.0876392	0.0558255
1080	Time spent using computer	Physical activity	Ordinal	280750	-	39	0.98 (0.4, 2.39)	0.960937	0.671488	0.671488	0.218162
4080_irnt	Systolic blood pressure, automated reading	Physical measures	Continuous	340159	-	202	0.48 (0.36, 0.66)	4.74e-06	0.774089	0.774089	0.813982
4079_irnt	Diastolic blood pressure, automated reading	Physical measures	Continuous	340162	-	177	0.55 (0.41, 0.74)	8.88e-05	0.353091	0.353091	0.751141
23116_irnt	Leg fat mass (left)	Physical measures	Continuous	354788	-	286	0.65 (0.49, 0.86)	0.00253632	0.265799	0.265799	0.925299
23100_irnt	Whole body fat mass	Physical measures	Continuous	354244	-	298	0.73 (0.59, 0.89)	0.00253664	0.479617	0.479617	0.935228
23112_irnt	Leg fat mass (right)	Physical measures	Continuous	354807	-	286	0.69 (0.53, 0.9)	0.00654619	0.130728	0.130728	0.925243
23119_irnt	Arm fat percentage (right)	Physical measures	Continuous	354760	-	265	0.65 (0.47, 0.89)	0.00696464	0.69749	0.69749	0.895609
5086_irnt	Cylindrical power (left)	Physical measures	Continuous	77739	-	3	0.22 (0.07, 0.7)	0.0102216	0.511545	0.511545	0.0932566
5087_irnt	Cylindrical power (right)	Physical measures	Continuous	77983	-	4	0.3 (0.1, 0.84)	0.0226066	0.223337	0.223337	0.1025
48_irnt	Waist circumference	Physical measures	Continuous	360564	-	250	0.71 (0.53, 0.95)	0.0227803	0.599469	0.599469	0.86936
23104_irnt	Body mass index (BMI)	Physical measures	Continuous	354831	-	260	0.75 (0.59, 0.97)	0.0287395	0.175217	0.175217	0.923104
20151_irnt	Forced vital capacity (FVC), Best measure	Physical measures	Continuous	272338	-	254	0.72 (0.53, 0.98)	0.0365763	0.421487	0.421487	0.9699
23120_irnt	Arm fat mass (right)	Physical measures	Continuous	354736	-	281	0.8 (0.65, 0.99)	0.041008	0.145792	0.145792	0.925826
30520_irnt	Potassium in urine	Physical measures	Continuous	350053	-	10	3.91 (1.04, 14.7)	0.0439888	0.153537	0.153537	0.0773925
5254_irnt	Intra-ocular pressure, corneal-compensated (right)	Physical measures	Continuous	76630	-	30	0.74 (0.54, 1)	0.0506909	0.300765	0.300765	0.69294
23115_irnt	Leg fat percentage (left)	Physical measures	Continuous	354791	-	270	0.63 (0.39, 1)	0.0521057	0.50643	0.50643	0.884566
23123_irnt	Arm fat percentage (left)	Physical measures	Continuous	354707	-	266	0.75 (0.55, 1.02)	0.0655923	0.347231	0.347231	0.897549
5262_irnt	Intra-ocular pressure, corneal-compensated (left)	Physical measures	Continuous	76510	-	29	0.76 (0.57, 1.02)	0.0694956	0.759294	0.759294	0.690587
21001_irnt	Body mass index (BMI)	Physical measures	Continuous	359983	-	260	0.8 (0.62, 1.02)	0.0766201	0.11156	0.11156	0.923804
23111_irnt	Leg fat percentage (right)	Physical measures	Continuous	354811	-	267	0.65 (0.4, 1.06)	0.0835446	0.291292	0.291292	0.879966
20153_irnt	Forced expiratory volume in 1-second (FEV1), predicted	Physical measures	Continuous	117241	-	99	0.7 (0.46, 1.07)	0.10135	0.417986	0.417986	0.998192
23124_irnt	Arm fat mass (left)	Physical measures	Continuous	354673	-	281	0.82 (0.64, 1.04)	0.102631	0.426171	0.426171	0.923461
21002_irnt	Weight	Physical measures	Continuous	360116	-	217	0.81 (0.63, 1.05)	0.116105	0.529553	0.529553	0.935133
50_irnt	Standing height	Physical measures	Continuous	360388	-	161	0.84 (0.68, 1.05)	0.124509	0.98296	0.98296	0.999842
6033_irnt	Maximum heart rate during fitness test	Physical measures	Continuous	53984	-	4	1.83 (0.84, 4.03)	0.130693	0.841875	0.841875	0.151737
23128_irnt	Trunk fat mass	Physical measures	Continuous	354597	-	296	0.86 (0.7, 1.06)	0.158167	0.254159	0.254159	0.936182
5257_irnt	Corneal resistance factor (right)	Physical measures	Continuous	76630	-	94	0.89 (0.75, 1.05)	0.16645	0.653991	0.653991	0.996879
23118_irnt	Leg predicted mass (left)	Physical measures	Continuous	354766	-	192	0.78 (0.54, 1.11)	0.168499	0.727792	0.727792	0.961333
4194_irnt	Pulse rate	Physical measures	Continuous	118850	-	59	1.36 (0.88, 2.09)	0.168668	0.866079	0.866079	0.789752
23117_irnt	Leg fat-free mass (left)	Physical measures	Continuous	354771	-	193	0.79 (0.55, 1.11)	0.174695	0.526855	0.526855	0.962405
5263_irnt	Intra-ocular pressure, Goldmann-correlated (left)	Physical measures	Continuous	76510	-	63	0.87 (0.71, 1.07)	0.185705	0.676912	0.676912	0.928713
5182_1	Both eyes present: Yes	Physical measures	Binary	80386	80283	6	0.98 (0.94, 1.01)	0.19027	0.97939	0.97939	0.149784
23098_irnt	Weight	Physical measures	Continuous	354838	-	210	0.82 (0.6, 1.12)	0.205821	0.868601	0.868601	0.928272
23114_irnt	Leg predicted mass (right)	Physical measures	Continuous	354798	-	177	0.79 (0.55, 1.14)	0.206406	0.487554	0.487554	0.957699
4124_irnt	Heel bone mineral density (BMD) (right)	Physical measures	Continuous	114552	-	144	0.91 (0.78, 1.05)	0.211105	0.139366	0.139366	0.999515
30500_irnt	Microalbumin in urine	Physical measures	Continuous	108706	-	4	2.55 (0.58, 11.12)	0.213695	0.830606	0.830606	0.096674
23126_irnt	Arm predicted mass (left)	Physical measures	Continuous	354653	-	207	0.8 (0.55, 1.15)	0.220143	0.763501	0.763501	0.959683
23106_irnt	Impedance of whole body	Physical measures	Continuous	354795	-	204	1.21 (0.88, 1.66)	0.235798	0.849174	0.849174	0.935883
23107_irnt	Impedance of leg (right)	Physical measures	Continuous	354817	-	246	1.16 (0.91, 1.48)	0.236129	0.749156	0.749156	0.948569
23105_irnt	Basal metabolic rate	Physical measures	Continuous	354825	-	154	0.81 (0.57, 1.15)	0.238066	0.201955	0.201955	0.958559
5111_irnt	3mm asymmetry angle (left)	Physical measures	Continuous	73818	-	3	1.99 (0.63, 6.27)	0.241112	0.987818	0.987818	0.0901452
4125_irnt	Heel bone mineral density (BMD) T-score, automated (right)	Physical measures	Continuous	114614	-	146	0.92 (0.8, 1.06)	0.247136	0.227482	0.227482	0.999541
23127_irnt	Trunk fat percentage	Physical measures	Continuous	354619	-	267	0.83 (0.6, 1.14)	0.256297	0.808038	0.808038	0.889492
4101_irnt	Heel broadband ultrasound attenuation (left)	Physical measures	Continuous	114625	-	129	0.91 (0.78, 1.07)	0.271812	0.176469	0.176469	0.998124
102_irnt	Pulse rate, automated reading	Physical measures	Continuous	340162	-	213	1.13 (0.91, 1.42)	0.273724	0.207868	0.207868	0.93729
20015_irnt	Sitting height	Physical measures	Continuous	360066	-	194	0.88 (0.7, 1.11)	0.27509	0.551879	0.551879	0.99695
4123_irnt	Heel quantitative ultrasound index (QUI), direct entry (right)	Physical measures	Continuous	114614	-	147	0.93 (0.8, 1.07)	0.284587	0.256564	0.256564	0.999551
23108_irnt	Impedance of leg (left)	Physical measures	Continuous	354811	-	197	1.14 (0.89, 1.47)	0.298673	0.445789	0.445789	0.928277
4120_irnt	Heel broadband ultrasound attenuation (right)	Physical measures	Continuous	114609	-	131	0.92 (0.78, 1.08)	0.299304	0.351576	0.351576	0.998512
4104_irnt	Heel quantitative ultrasound index (QUI), direct entry (left)	Physical measures	Continuous	114630	-	137	0.93 (0.8, 1.07)	0.300986	0.245558	0.245558	0.999421
4106_irnt	Heel bone mineral density (BMD) T-score, automated (left)	Physical measures	Continuous	114630	-	137	0.93 (0.8, 1.07)	0.301004	0.245526	0.245526	0.999421
23113_irnt	Leg fat-free mass (right)	Physical measures	Continuous	354798	-	172	0.83 (0.57, 1.19)	0.305378	0.478244	0.478244	0.956001
3063_irnt	Forced expiratory volume in 1-second (FEV1)	Physical measures	Continuous	329404	-	240	0.83 (0.59, 1.19)	0.3165	0.87501	0.87501	0.898309
23122_irnt	Arm predicted mass (right)	Physical measures	Continuous	354726	-	215	0.85 (0.6, 1.19)	0.338322	0.827419	0.827419	0.966559
4105_irnt	Heel bone mineral density (BMD) (left)	Physical measures	Continuous	114561	-	141	0.94 (0.81, 1.08)	0.363756	0.225519	0.225519	0.999509
47_irnt	Hand grip strength (right)	Physical measures	Continuous	359729	-	119	1.27 (0.73, 2.21)	0.391758	0.232934	0.232934	0.511996
23099_irnt	Body fat percentage	Physical measures	Continuous	354628	-	275	0.85 (0.59, 1.24)	0.408491	0.261798	0.261798	0.900109
4100_irnt	Ankle spacing width (left)	Physical measures	Continuous	114630	-	132	0.91 (0.72, 1.15)	0.437252	0.523365	0.523365	0.982232
49_irnt	Hip circumference	Physical measures	Continuous	360521	-	290	0.91 (0.72, 1.15)	0.44982	0.6779	0.6779	0.924076
23101_irnt	Whole body fat-free mass	Physical measures	Continuous	354808	-	168	0.87 (0.61, 1.25)	0.452788	0.328122	0.328122	0.971608
23121_irnt	Arm fat-free mass (right)	Physical measures	Continuous	354732	-	203	0.88 (0.62, 1.25)	0.464817	0.71241	0.71241	0.961409
5119_irnt	3mm cylindrical power (left)	Physical measures	Continuous	75398	-	6	1.33 (0.59, 3.02)	0.491648	0.988218	0.988218	0.145791
12340_irnt	QRS duration	Physical measures	Continuous	10815	-	6	0.87 (0.57, 1.32)	0.512966	0.0580448	0.0580448	0.703569
5104_irnt	3mm strong meridian angle (left)	Physical measures	Continuous	75398	-	4	0.68 (0.22, 2.16)	0.515932	0.226082	0.226082	0.103976
23129_irnt	Trunk fat-free mass	Physical measures	Continuous	354530	-	189	0.9 (0.64, 1.25)	0.517965	0.410569	0.410569	0.98334
2247_1	Hearing difficulty/problems: Yes	Physical measures	Binary	346635	90710	25	0.89 (0.63, 1.26)	0.518688	0.867114	0.867114	0.14472
23125_irnt	Arm fat-free mass (left)	Physical measures	Continuous	354668	-	196	0.89 (0.62, 1.28)	0.527725	0.761021	0.761021	0.956316
3144_irnt	Heel Broadband ultrasound attenuation, direct entry	Physical measures	Continuous	206576	-	194	0.95 (0.82, 1.11)	0.528354	0.597448	0.597448	0.999142
5116_irnt	3mm cylindrical power (right)	Physical measures	Continuous	75410	-	10	1.21 (0.66, 2.24)	0.534624	0.754734	0.754734	0.21281
5135_irnt	3mm strong meridian (left)	Physical measures	Continuous	75398	-	139	0.96 (0.84, 1.1)	0.549766	0.48208	0.48208	0.999721
5255_irnt	Intra-ocular pressure, Goldmann-correlated (right)	Physical measures	Continuous	76630	-	59	0.94 (0.75, 1.17)	0.549791	0.112947	0.112947	0.924868
5983_irnt	ECG, heart rate	Physical measures	Continuous	53777	-	7	1.18 (0.67, 2.09)	0.561991	0.913193	0.913193	0.27184
5107_irnt	3mm strong meridian angle (right)	Physical measures	Continuous	75410	-	5	0.71 (0.22, 2.26)	0.565291	0.164109	0.164109	0.121606
5097_irnt	6mm weak meridian (left)	Physical measures	Continuous	65551	-	125	1.04 (0.91, 1.19)	0.578801	0.745086	0.745086	0.999792
3143_irnt	Ankle spacing width	Physical measures	Continuous	206589	-	207	0.95 (0.77, 1.16)	0.586698	0.32546	0.32546	0.991005
5158_irnt	6mm asymmetry index (right)	Physical measures	Continuous	41390	-	5	1.17 (0.66, 2.1)	0.586814	0.651839	0.651839	0.223873
23102_irnt	Whole body water mass	Physical measures	Continuous	354834	-	163	0.91 (0.63, 1.3)	0.596198	0.358848	0.358848	0.968845
3062_irnt	Forced vital capacity (FVC)	Physical measures	Continuous	329404	-	262	0.92 (0.68, 1.26)	0.612202	0.180719	0.180719	0.946263
46_irnt	Hand grip strength (left)	Physical measures	Continuous	359704	-	110	1.14 (0.67, 1.96)	0.627573	0.754157	0.754157	0.461196
2247_0	Hearing difficulty/problems: No	Physical measures	Binary	346635	255838	26	1.09 (0.77, 1.53)	0.63743	0.867913	0.867913	0.147602
5132_irnt	3mm strong meridian (right)	Physical measures	Continuous	75410	-	133	1.03 (0.9, 1.18)	0.668861	0.968572	0.968572	0.999684
5157_irnt	6mm asymmetry index (left)	Physical measures	Continuous	40683	-	5	0.87 (0.45, 1.7)	0.688448	0.436079	0.436079	0.189963
5265_irnt	Corneal resistance factor (left)	Physical measures	Continuous	76510	-	92	0.97 (0.83, 1.14)	0.705777	0.197344	0.197344	0.996308
20154_irnt	Forced expiratory volume in 1-second (FEV1), predicted percentage	Physical measures	Continuous	117241	-	54	1.06 (0.76, 1.48)	0.74817	0.120079	0.120079	0.644662
5096_irnt	3mm weak meridian (left)	Physical measures	Continuous	75398	-	141	0.98 (0.86, 1.12)	0.791447	0.795514	0.795514	0.999773
4196_irnt	Pulse wave peak to peak time	Physical measures	Continuous	118787	-	3	1.44 (0.09, 22.13)	0.79325	0.310782	0.310782	0.0710432
23110_irnt	Impedance of arm (left)	Physical measures	Continuous	354807	-	244	1.04 (0.74, 1.48)	0.803784	0.384278	0.384278	0.937094
21021_irnt	Pulse wave Arterial Stiffness index	Physical measures	Continuous	118469	-	4	1.34 (0.11, 16.54)	0.81995	0.088886	0.088886	0.0787122
5084_irnt	Spherical power (right)	Physical measures	Continuous	77983	-	93	1.02 (0.84, 1.24)	0.832554	0.626221	0.626221	0.992649
4119_irnt	Ankle spacing width (right)	Physical measures	Continuous	114614	-	137	0.98 (0.79, 1.22)	0.852806	0.332391	0.332391	0.983609
4195_irnt	Pulse wave reflection index	Physical measures	Continuous	118850	-	3	1.14 (0.28, 4.71)	0.857638	0.758366	0.758366	0.0749683
2257	Hearing difficulty/problems with background noise	Physical measures	Binary	353983	134141	19	1.06 (0.55, 2.02)	0.864807	0.65309	0.65309	0.106247
5133_irnt	6mm strong meridian (right)	Physical measures	Continuous	66256	-	129	0.99 (0.87, 1.13)	0.864924	0.932435	0.932435	0.999849
5134_irnt	6mm strong meridian (left)	Physical measures	Continuous	65551	-	125	1.01 (0.88, 1.16)	0.882927	0.818745	0.818745	0.999831
23109_irnt	Impedance of arm (right)	Physical measures	Continuous	354792	-	259	0.98 (0.71, 1.34)	0.884922	0.214163	0.214163	0.939576
5264_irnt	Corneal hysteresis (left)	Physical measures	Continuous	76510	-	60	1.01 (0.8, 1.28)	0.918565	0.739724	0.739724	0.966281
30530_irnt	Sodium in urine	Physical measures	Continuous	350061	-	39	0.96 (0.44, 2.11)	0.92817	0.533275	0.533275	0.193664
5099_irnt	3mm weak meridian (right)	Physical measures	Continuous	75410	-	138	0.99 (0.87, 1.14)	0.935109	0.924814	0.924814	0.999768
20150_irnt	Forced expiratory volume in 1-second (FEV1), Best measure	Physical measures	Continuous	272338	-	207	1.01 (0.71, 1.45)	0.936517	0.523139	0.523139	0.918135
5256_irnt	Corneal hysteresis (right)	Physical measures	Continuous	76630	-	74	1.01 (0.82, 1.24)	0.947036	0.432862	0.432862	0.983838
5098_irnt	6mm weak meridian (right)	Physical measures	Continuous	66256	-	124	1 (0.87, 1.14)	0.954204	0.793281	0.793281	0.999755
3148_irnt	Heel bone mineral density (BMD)	Physical measures	Continuous	206496	-	188	1 (0.87, 1.14)	0.964688	0.956253	0.956253	0.999659
30510_irnt	Creatinine (enzymatic) in urine	Physical measures	Continuous	350812	-	24	1.02 (0.44, 2.37)	0.968269	0.07539	0.07539	0.142861
3064_irnt	Peak expiratory flow (PEF)	Physical measures	Continuous	329404	-	103	0.99 (0.61, 1.62)	0.980909	0.371701	0.371701	0.515538
6020_33	Completion status of test: Heart rate reached safety level	Physical measures	Binary	54007	2923	3	1 (0.78, 1.28)	0.982371	0.843694	0.843694	0.0971952
3147_irnt	Heel quantitative ultrasound index (QUI), direct entry	Physical measures	Continuous	206589	-	183	1 (0.88, 1.14)	0.987096	0.711166	0.711166	0.999611
78_irnt	Heel bone mineral density (BMD) T-score, automated	Physical measures	Continuous	206589	-	183	1 (0.88, 1.14)	0.987146	0.711073	0.711073	0.999611
5085_irnt	Spherical power (left)	Physical measures	Continuous	77739	-	93	1 (0.83, 1.21)	0.987186	0.281841	0.281841	0.993133
189_irnt	Townsend deprivation index at recruitment	Population characteristics	Continuous	360763	-	4	0.54 (0.06, 4.86)	0.580845	0.553392	0.553392	0.0502935
3466	Time from waking to first cigarette	Smoking	Ordinal	25414	-	4	0.58 (0.34, 1)	0.0516396	0.932798	0.932798	0.264246
20116_0	Smoking status: Never	Smoking	Binary	359706	195068	71	1.25 (0.95, 1.64)	0.110847	0.481593	0.481593	0.311422
1239	Current tobacco smoking	Smoking	Ordinal	360797	-	18	3.39 (0.49, 23.26)	0.214176	0.0470148	0.0470148	0.110283
20116_2	Smoking status: Current	Smoking	Binary	359706	37088	18	1.22 (0.86, 1.73)	0.253639	0.068469	0.068469	0.107127
1249	Past tobacco smoking	Smoking	Ordinal	332141	-	58	1.29 (0.8, 2.07)	0.295603	0.273813	0.273813	0.267253
20116_1	Smoking status: Previous	Smoking	Binary	359706	127550	23	0.81 (0.54, 1.22)	0.321979	0.774289	0.774289	0.123935
3476	Difficulty not smoking for 1 day	Smoking	Ordinal	25487	-	3	1.38 (0.65, 2.94)	0.408361	0.997166	0.997166	0.278531
22506_113	Tobacco smoking: Ex-smoker	Smoking	Binary	91353	33335	4	0.84 (0.44, 1.58)	0.584615	0.346369	0.346369	0.100767
22506_114	Tobacco smoking: Never smoked	Smoking	Binary	91353	54520	4	1.09 (0.69, 1.72)	0.711094	0.469462	0.469462	0.118027
3456	Number of cigarettes currently smoked daily (current cigarette smokers)	Smoking	Ordinal	25348	-	3	0.91 (0.5, 1.65)	0.7476	0.663029	0.663029	0.361058
2644	Light smokers, at least 100 smokes in lifetime	Smoking	Binary	97021	44253	5	0.93 (0.6, 1.44)	0.753531	0.491626	0.491626	0.123481
2887	Number of cigarettes previously smoked daily	Smoking	Ordinal	84456	-	6	1.07 (0.59, 1.94)	0.82913	0.739385	0.739385	0.289754
20160	Ever smoked	Smoking	Binary	359751	218191	43	0.97 (0.69, 1.38)	0.884953	0.676918	0.676918	0.201707
728	Number of vehicles in household	Social economic Status	Ordinal	358754	-	5	5.96 (0.67, 52.85)	0.108725	0.280691	0.280691	0.0547696
738	Average total household income before tax	Social economic Status	Ordinal	311028	-	43	1.11 (0.56, 2.18)	0.762426	0.568236	0.568236	0.237917
6160_100	Leisure/social activities: None of the above	Social support	Binary	360063	108704	6	0.52 (0.2, 1.39)	0.196044	0.952868	0.952868	0.0551761
6160_5	Leisure/social activities: Other group activity	Social support	Binary	360063	80178	3	1.94 (0.63, 5.94)	0.246046	0.629309	0.629309	0.0445691
1031	Frequency of friend/family visits	Social support	Ordinal	358821	-	11	0.39 (0.06, 2.56)	0.328879	0.939506	0.939506	0.0774959
6160_3	Leisure/social activities: Religious group	Social support	Binary	360063	52697	11	1.28 (0.75, 2.2)	0.361437	0.684475	0.684475	0.0741192
2110	Able to confide	Social support	Ordinal	350618	-	7	0.73 (0.31, 1.7)	0.467502	0.853317	0.853317	0.0623593
6160_2	Leisure/social activities: Pub or social club	Social support	Binary	360063	98499	5	1.31 (0.63, 2.7)	0.467822	0.939663	0.939663	0.0606408
6160_1	Leisure/social activities: Sports club or gym	Social support	Binary	360063	108473	6	0.93 (0.39, 2.23)	0.877331	0.365687	0.365687	0.0592218
136	Number of operations, self-reported	Surgery and anesthesia	Ordinal	361141	-	10	0.44 (0.05, 3.58)	0.445307	0.400919	0.400919	0.0720228
2834	Bilateral oophorectomy (both ovaries removed)	Surgery and anesthesia	Binary	191515	15629	4	1.05 (0.7, 1.57)	0.822412	0.319983	0.319983	0.0673643
5328_0	Ever had corneal graft surgery: No	Surgery and anesthesia	Binary	5786	5644	4	1.01 (0.96, 1.05)	0.82265	0.766159	0.766159	0.847525
2316	Wheeze or whistling in the chest in last year	Symptoms	Binary	354523	73828	32	0.87 (0.67, 1.13)	0.306773	0.906987	0.906987	0.192183
6159_7	Pain type(s) experienced in last month: Knee pain	Symptoms	Binary	360391	76628	8	0.88 (0.4, 1.91)	0.743083	0.349619	0.349619	0.0721804
6159_100	Pain type(s) experienced in last month: None of the above	Symptoms	Binary	360391	145514	18	1.1 (0.57, 2.1)	0.780147	0.367715	0.367715	0.0979768
22504	Bring up phlegm/sputum/mucus on most days	Symptoms	Binary	91787	7808	3	0.95 (0.66, 1.38)	0.805011	0.803321	0.803321	0.0770471
6159_6	Pain type(s) experienced in last month: Hip pain	Symptoms	Binary	360391	40500	6	1.03 (0.51, 2.09)	0.928781	0.596399	0.596399	0.0548385
6159_4	Pain type(s) experienced in last month: Back pain	Symptoms	Binary	360391	91349	6	1 (0.45, 2.2)	0.993681	0.22092	0.22092	0.0642302
6159_1	Pain type(s) experienced in last month: Headache	Symptoms	Binary	360391	71672	33	1 (0.77, 1.29)	0.994632	0.747191	0.747191	0.188762
